# Supplementary material for: Three New Cytotoxic Steroidal Alkaloids from Sarcococca hookeriana
Source: Molecules. 2018 May 15;23(5):1181. doi: 10.3390/molecules23051181 (PMC6099570; doi:10.3390/molecules23051181)
Supplement: Supplementary file 1 [file molecules-23-01181-s001.zip]

Archive with 967 entries (852 files):
- Supporting Information/
- Supporting Information/RAW data (FIDs) of compound 1/
- Supporting Information/RAW data (FIDs) of compound 1/41/
- Supporting Information/RAW data (FIDs) of compound 1/41/acqu
- Supporting Information/RAW data (FIDs) of compound 1/41/acqus
- Supporting Information/RAW data (FIDs) of compound 1/41/audita.txt
- Supporting Information/RAW data (FIDs) of compound 1/41/fid
- Supporting Information/RAW data (FIDs) of compound 1/41/format.temp
- Supporting Information/RAW data (FIDs) of compound 1/41/pdata/
- Supporting Information/RAW data (FIDs) of compound 1/41/pdata/1/
- Supporting Information/RAW data (FIDs) of compound 1/41/pdata/1/1i
- Supporting Information/RAW data (FIDs) of compound 1/41/pdata/1/1r
- Supporting Information/RAW data (FIDs) of compound 1/41/pdata/1/assocs
- Supporting Information/RAW data (FIDs) of compound 1/41/pdata/1/auditp.txt
- Supporting Information/RAW data (FIDs) of compound 1/41/pdata/1/intrng
- Supporting Information/RAW data (FIDs) of compound 1/41/pdata/1/outd
- Supporting Information/RAW data (FIDs) of compound 1/41/pdata/1/parm.txt
- Supporting Information/RAW data (FIDs) of compound 1/41/pdata/1/peaklist.xml
- Supporting Information/RAW data (FIDs) of compound 1/41/pdata/1/peaks
- Supporting Information/RAW data (FIDs) of compound 1/41/pdata/1/proc
- Supporting Information/RAW data (FIDs) of compound 1/41/pdata/1/procs
- Supporting Information/RAW data (FIDs) of compound 1/41/pdata/1/title
- Supporting Information/RAW data (FIDs) of compound 1/41/prosol_History
- Supporting Information/RAW data (FIDs) of compound 1/41/pulseprogram
- Supporting Information/RAW data (FIDs) of compound 1/41/scon2
- Supporting Information/RAW data (FIDs) of compound 1/41/shimvalues
- Supporting Information/RAW data (FIDs) of compound 1/41/uxnmr.par
- Supporting Information/RAW data (FIDs) of compound 1/42/
- Supporting Information/RAW data (FIDs) of compound 1/42/acqu
- Supporting Information/RAW data (FIDs) of compound 1/42/acqus
- Supporting Information/RAW data (FIDs) of compound 1/42/audita.txt
- Supporting Information/RAW data (FIDs) of compound 1/42/cpdprg2
- Supporting Information/RAW data (FIDs) of compound 1/42/fid
- Supporting Information/RAW data (FIDs) of compound 1/42/format.temp
- Supporting Information/RAW data (FIDs) of compound 1/42/pdata/
- Supporting Information/RAW data (FIDs) of compound 1/42/pdata/1/
- Supporting Information/RAW data (FIDs) of compound 1/42/pdata/1/1i
- Supporting Information/RAW data (FIDs) of compound 1/42/pdata/1/1r
- Supporting Information/RAW data (FIDs) of compound 1/42/pdata/1/auditp.txt
- Supporting Information/RAW data (FIDs) of compound 1/42/pdata/1/intrng
- Supporting Information/RAW data (FIDs) of compound 1/42/pdata/1/outd
- Supporting Information/RAW data (FIDs) of compound 1/42/pdata/1/parm.txt
- Supporting Information/RAW data (FIDs) of compound 1/42/pdata/1/peaklist.xml
- Supporting Information/RAW data (FIDs) of compound 1/42/pdata/1/peaks
- Supporting Information/RAW data (FIDs) of compound 1/42/pdata/1/proc
- Supporting Information/RAW data (FIDs) of compound 1/42/pdata/1/procs
- Supporting Information/RAW data (FIDs) of compound 1/42/pdata/1/title
- Supporting Information/RAW data (FIDs) of compound 1/42/prosol_History
- Supporting Information/RAW data (FIDs) of compound 1/42/pulseprogram
- Supporting Information/RAW data (FIDs) of compound 1/42/scon2
- Supporting Information/RAW data (FIDs) of compound 1/42/shimvalues
- Supporting Information/RAW data (FIDs) of compound 1/42/uxnmr.par
- Supporting Information/RAW data (FIDs) of compound 1/43/
- Supporting Information/RAW data (FIDs) of compound 1/43/acqu
- Supporting Information/RAW data (FIDs) of compound 1/43/acqus
- Supporting Information/RAW data (FIDs) of compound 1/43/audita.txt
- Supporting Information/RAW data (FIDs) of compound 1/43/cpdprg2
- Supporting Information/RAW data (FIDs) of compound 1/43/fid
- Supporting Information/RAW data (FIDs) of compound 1/43/format.temp
- Supporting Information/RAW data (FIDs) of compound 1/43/pdata/
- Supporting Information/RAW data (FIDs) of compound 1/43/pdata/1/
- Supporting Information/RAW data (FIDs) of compound 1/43/pdata/1/1i
- Supporting Information/RAW data (FIDs) of compound 1/43/pdata/1/1r
- Supporting Information/RAW data (FIDs) of compound 1/43/pdata/1/auditp.txt
- Supporting Information/RAW data (FIDs) of compound 1/43/pdata/1/intrng
- Supporting Information/RAW data (FIDs) of compound 1/43/pdata/1/outd
- Supporting Information/RAW data (FIDs) of compound 1/43/pdata/1/parm.txt
- Supporting Information/RAW data (FIDs) of compound 1/43/pdata/1/peaklist.xml
- Supporting Information/RAW data (FIDs) of compound 1/43/pdata/1/peaks
- Supporting Information/RAW data (FIDs) of compound 1/43/pdata/1/proc
- Supporting Information/RAW data (FIDs) of compound 1/43/pdata/1/procs
- Supporting Information/RAW data (FIDs) of compound 1/43/pdata/1/title
- Supporting Information/RAW data (FIDs) of compound 1/43/prosol_History
- Supporting Information/RAW data (FIDs) of compound 1/43/pulseprogram
- Supporting Information/RAW data (FIDs) of compound 1/43/scon2
- Supporting Information/RAW data (FIDs) of compound 1/43/shimvalues
- Supporting Information/RAW data (FIDs) of compound 1/43/uxnmr.par
- Supporting Information/RAW data (FIDs) of compound 1/44/
- Supporting Information/RAW data (FIDs) of compound 1/44/acqu
- Supporting Information/RAW data (FIDs) of compound 1/44/acqus
- Supporting Information/RAW data (FIDs) of compound 1/44/audita.txt
- Supporting Information/RAW data (FIDs) of compound 1/44/cpdprg2
- Supporting Information/RAW data (FIDs) of compound 1/44/fid
- Supporting Information/RAW data (FIDs) of compound 1/44/format.temp
- Supporting Information/RAW data (FIDs) of compound 1/44/pdata/
- Supporting Information/RAW data (FIDs) of compound 1/44/pdata/1/
- Supporting Information/RAW data (FIDs) of compound 1/44/pdata/1/1i
- Supporting Information/RAW data (FIDs) of compound 1/44/pdata/1/1r
- Supporting Information/RAW data (FIDs) of compound 1/44/pdata/1/assocs
- Supporting Information/RAW data (FIDs) of compound 1/44/pdata/1/auditp.txt
- Supporting Information/RAW data (FIDs) of compound 1/44/pdata/1/intrng
- Supporting Information/RAW data (FIDs) of compound 1/44/pdata/1/outd
- Supporting Information/RAW data (FIDs) of compound 1/44/pdata/1/parm.txt
- Supporting Information/RAW data (FIDs) of compound 1/44/pdata/1/peaklist.xml
- Supporting Information/RAW data (FIDs) of compound 1/44/pdata/1/peakrng
- Supporting Information/RAW data (FIDs) of compound 1/44/pdata/1/peaks
- Supporting Information/RAW data (FIDs) of compound 1/44/pdata/1/proc
- Supporting Information/RAW data (FIDs) of compound 1/44/pdata/1/procs
- Supporting Information/RAW data (FIDs) of compound 1/44/pdata/1/title
- Supporting Information/RAW data (FIDs) of compound 1/44/prosol_History
- Supporting Information/RAW data (FIDs) of compound 1/44/pulseprogram
- Supporting Information/RAW data (FIDs) of compound 1/44/scon2
- Supporting Information/RAW data (FIDs) of compound 1/44/shimvalues
- Supporting Information/RAW data (FIDs) of compound 1/44/uxnmr.par
- Supporting Information/RAW data (FIDs) of compound 1/82/
- Supporting Information/RAW data (FIDs) of compound 1/82/acqu
- Supporting Information/RAW data (FIDs) of compound 1/82/acqus
- Supporting Information/RAW data (FIDs) of compound 1/82/audita.txt
- Supporting Information/RAW data (FIDs) of compound 1/82/fid
- Supporting Information/RAW data (FIDs) of compound 1/82/format.temp
- Supporting Information/RAW data (FIDs) of compound 1/82/pdata/
- Supporting Information/RAW data (FIDs) of compound 1/82/pdata/1/
- Supporting Information/RAW data (FIDs) of compound 1/82/pdata/1/1i
- Supporting Information/RAW data (FIDs) of compound 1/82/pdata/1/1r
- Supporting Information/RAW data (FIDs) of compound 1/82/pdata/1/auditp.txt
- Supporting Information/RAW data (FIDs) of compound 1/82/pdata/1/integrals.txt
- Supporting Information/RAW data (FIDs) of compound 1/82/pdata/1/intrng
- Supporting Information/RAW data (FIDs) of compound 1/82/pdata/1/outd
- Supporting Information/RAW data (FIDs) of compound 1/82/pdata/1/parm.txt
- Supporting Information/RAW data (FIDs) of compound 1/82/pdata/1/peaklist.xml
- Supporting Information/RAW data (FIDs) of compound 1/82/pdata/1/peakrng
- Supporting Information/RAW data (FIDs) of compound 1/82/pdata/1/peaks
- Supporting Information/RAW data (FIDs) of compound 1/82/pdata/1/proc
- Supporting Information/RAW data (FIDs) of compound 1/82/pdata/1/procs
- Supporting Information/RAW data (FIDs) of compound 1/82/pdata/1/title
- Supporting Information/RAW data (FIDs) of compound 1/82/prosol_History
- Supporting Information/RAW data (FIDs) of compound 1/82/pulseprogram
- Supporting Information/RAW data (FIDs) of compound 1/82/scon2
- Supporting Information/RAW data (FIDs) of compound 1/82/shimvalues
- Supporting Information/RAW data (FIDs) of compound 1/82/uxnmr.par
- Supporting Information/RAW data (FIDs) of compound 1/83/
- Supporting Information/RAW data (FIDs) of compound 1/83/acqu
- Supporting Information/RAW data (FIDs) of compound 1/83/acqu2
- Supporting Information/RAW data (FIDs) of compound 1/83/acqu2s
- Supporting Information/RAW data (FIDs) of compound 1/83/acqus
- Supporting Information/RAW data (FIDs) of compound 1/83/audita.txt
- Supporting Information/RAW data (FIDs) of compound 1/83/format.temp
- Supporting Information/RAW data (FIDs) of compound 1/83/pdata/
- Supporting Information/RAW data (FIDs) of compound 1/83/pdata/1/
- Supporting Information/RAW data (FIDs) of compound 1/83/pdata/1/2ii
- Supporting Information/RAW data (FIDs) of compound 1/83/pdata/1/2ir
- Supporting Information/RAW data (FIDs) of compound 1/83/pdata/1/2ri
- Supporting Information/RAW data (FIDs) of compound 1/83/pdata/1/2rr
- Supporting Information/RAW data (FIDs) of compound 1/83/pdata/1/auditp.txt
- Supporting Information/RAW data (FIDs) of compound 1/83/pdata/1/clevels
- Supporting Information/RAW data (FIDs) of compound 1/83/pdata/1/curdat2
- Supporting Information/RAW data (FIDs) of compound 1/83/pdata/1/outd
- Supporting Information/RAW data (FIDs) of compound 1/83/pdata/1/parm.txt
- Supporting Information/RAW data (FIDs) of compound 1/83/pdata/1/portf
- Supporting Information/RAW data (FIDs) of compound 1/83/pdata/1/proc
- Supporting Information/RAW data (FIDs) of compound 1/83/pdata/1/proc2
- Supporting Information/RAW data (FIDs) of compound 1/83/pdata/1/proc2s
- Supporting Information/RAW data (FIDs) of compound 1/83/pdata/1/procs
- Supporting Information/RAW data (FIDs) of compound 1/83/pdata/1/title
- Supporting Information/RAW data (FIDs) of compound 1/83/pdata/98/
- Supporting Information/RAW data (FIDs) of compound 1/83/pdata/98/1r
- Supporting Information/RAW data (FIDs) of compound 1/83/pdata/98/auditp.txt
- Supporting Information/RAW data (FIDs) of compound 1/83/pdata/98/outd
- Supporting Information/RAW data (FIDs) of compound 1/83/pdata/98/proc
- Supporting Information/RAW data (FIDs) of compound 1/83/pdata/98/procs
- Supporting Information/RAW data (FIDs) of compound 1/83/pdata/98/used_from
- Supporting Information/RAW data (FIDs) of compound 1/83/prosol_History
- Supporting Information/RAW data (FIDs) of compound 1/83/pulseprogram
- Supporting Information/RAW data (FIDs) of compound 1/83/scon2
- Supporting Information/RAW data (FIDs) of compound 1/83/ser
- Supporting Information/RAW data (FIDs) of compound 1/83/shimvalues
- Supporting Information/RAW data (FIDs) of compound 1/83/uxnmr.par
- Supporting Information/RAW data (FIDs) of compound 1/84/
- Supporting Information/RAW data (FIDs) of compound 1/84/acqu
- Supporting Information/RAW data (FIDs) of compound 1/84/acqu2
- Supporting Information/RAW data (FIDs) of compound 1/84/acqu2s
- Supporting Information/RAW data (FIDs) of compound 1/84/acqus
- Supporting Information/RAW data (FIDs) of compound 1/84/audita.txt
- Supporting Information/RAW data (FIDs) of compound 1/84/format.temp
- Supporting Information/RAW data (FIDs) of compound 1/84/pdata/
- Supporting Information/RAW data (FIDs) of compound 1/84/pdata/1/
- Supporting Information/RAW data (FIDs) of compound 1/84/pdata/1/2rr
- Supporting Information/RAW data (FIDs) of compound 1/84/pdata/1/auditp.txt
- Supporting Information/RAW data (FIDs) of compound 1/84/pdata/1/clevels
- Supporting Information/RAW data (FIDs) of compound 1/84/pdata/1/curdat2
- Supporting Information/RAW data (FIDs) of compound 1/84/pdata/1/outd
- Supporting Information/RAW data (FIDs) of compound 1/84/pdata/1/parm.txt
- Supporting Information/RAW data (FIDs) of compound 1/84/pdata/1/portf
- Supporting Information/RAW data (FIDs) of compound 1/84/pdata/1/proc
- Supporting Information/RAW data (FIDs) of compound 1/84/pdata/1/proc2
- Supporting Information/RAW data (FIDs) of compound 1/84/pdata/1/proc2s
- Supporting Information/RAW data (FIDs) of compound 1/84/pdata/1/procs
- Supporting Information/RAW data (FIDs) of compound 1/84/pdata/1/title
- Supporting Information/RAW data (FIDs) of compound 1/84/pdata/98/
- Supporting Information/RAW data (FIDs) of compound 1/84/pdata/98/1r
- Supporting Information/RAW data (FIDs) of compound 1/84/pdata/98/auditp.txt
- Supporting Information/RAW data (FIDs) of compound 1/84/pdata/98/outd
- Supporting Information/RAW data (FIDs) of compound 1/84/pdata/98/proc
- Supporting Information/RAW data (FIDs) of compound 1/84/pdata/98/procs
- Supporting Information/RAW data (FIDs) of compound 1/84/pdata/98/used_from
- Supporting Information/RAW data (FIDs) of compound 1/84/pdata/99/
- Supporting Information/RAW data (FIDs) of compound 1/84/pdata/99/1r
- Supporting Information/RAW data (FIDs) of compound 1/84/pdata/99/auditp.txt
- Supporting Information/RAW data (FIDs) of compound 1/84/pdata/99/outd
- Supporting Information/RAW data (FIDs) of compound 1/84/pdata/99/proc
- Supporting Information/RAW data (FIDs) of compound 1/84/pdata/99/procs
- Supporting Information/RAW data (FIDs) of compound 1/84/pdata/99/used_from
- Supporting Information/RAW data (FIDs) of compound 1/84/prosol_History
- Supporting Information/RAW data (FIDs) of compound 1/84/pulseprogram
- Supporting Information/RAW data (FIDs) of compound 1/84/scon2
- Supporting Information/RAW data (FIDs) of compound 1/84/ser
- Supporting Information/RAW data (FIDs) of compound 1/84/shimvalues
- Supporting Information/RAW data (FIDs) of compound 1/84/uxnmr.par
- Supporting Information/RAW data (FIDs) of compound 1/85/
- Supporting Information/RAW data (FIDs) of compound 1/85/acqu
- Supporting Information/RAW data (FIDs) of compound 1/85/acqu2
- Supporting Information/RAW data (FIDs) of compound 1/85/acqu2s
- Supporting Information/RAW data (FIDs) of compound 1/85/acqus
- Supporting Information/RAW data (FIDs) of compound 1/85/audita.txt
- Supporting Information/RAW data (FIDs) of compound 1/85/format.temp
- Supporting Information/RAW data (FIDs) of compound 1/85/pdata/
- Supporting Information/RAW data (FIDs) of compound 1/85/pdata/1/
- Supporting Information/RAW data (FIDs) of compound 1/85/pdata/1/2rr
- Supporting Information/RAW data (FIDs) of compound 1/85/pdata/1/auditp.txt
- Supporting Information/RAW data (FIDs) of compound 1/85/pdata/1/clevels
- Supporting Information/RAW data (FIDs) of compound 1/85/pdata/1/curdat2
- Supporting Information/RAW data (FIDs) of compound 1/85/pdata/1/outd
- Supporting Information/RAW data (FIDs) of compound 1/85/pdata/1/parm.txt
- Supporting Information/RAW data (FIDs) of compound 1/85/pdata/1/portf
- Supporting Information/RAW data (FIDs) of compound 1/85/pdata/1/proc
- Supporting Information/RAW data (FIDs) of compound 1/85/pdata/1/proc2
- Supporting Information/RAW data (FIDs) of compound 1/85/pdata/1/proc2s
- Supporting Information/RAW data (FIDs) of compound 1/85/pdata/1/procs
- Supporting Information/RAW data (FIDs) of compound 1/85/pdata/1/title
- Supporting Information/RAW data (FIDs) of compound 1/85/pdata/98/
- Supporting Information/RAW data (FIDs) of compound 1/85/pdata/98/1r
- Supporting Information/RAW data (FIDs) of compound 1/85/pdata/98/auditp.txt
- Supporting Information/RAW data (FIDs) of compound 1/85/pdata/98/outd
- Supporting Information/RAW data (FIDs) of compound 1/85/pdata/98/proc
- Supporting Information/RAW data (FIDs) of compound 1/85/pdata/98/procs
- Supporting Information/RAW data (FIDs) of compound 1/85/pdata/98/used_from
- Supporting Information/RAW data (FIDs) of compound 1/85/pdata/99/
- Supporting Information/RAW data (FIDs) of compound 1/85/pdata/99/1r
- Supporting Information/RAW data (FIDs) of compound 1/85/pdata/99/auditp.txt
- Supporting Information/RAW data (FIDs) of compound 1/85/pdata/99/outd
- Supporting Information/RAW data (FIDs) of compound 1/85/pdata/99/proc
- Supporting Information/RAW data (FIDs) of compound 1/85/pdata/99/procs
- Supporting Information/RAW data (FIDs) of compound 1/85/pdata/99/used_from
- Supporting Information/RAW data (FIDs) of compound 1/85/prosol_History
- Supporting Information/RAW data (FIDs) of compound 1/85/pulseprogram
- Supporting Information/RAW data (FIDs) of compound 1/85/scon2
- Supporting Information/RAW data (FIDs) of compound 1/85/ser
- Supporting Information/RAW data (FIDs) of compound 1/85/shimvalues
- Supporting Information/RAW data (FIDs) of compound 1/85/uxnmr.par
- Supporting Information/RAW data (FIDs) of compound 1/86/
- Supporting Information/RAW data (FIDs) of compound 1/86/acqu
- Supporting Information/RAW data (FIDs) of compound 1/86/acqu2
- Supporting Information/RAW data (FIDs) of compound 1/86/acqu2s
- Supporting Information/RAW data (FIDs) of compound 1/86/acqus
- Supporting Information/RAW data (FIDs) of compound 1/86/audita.txt
- Supporting Information/RAW data (FIDs) of compound 1/86/cpdprg2
- Supporting Information/RAW data (FIDs) of compound 1/86/format.temp
- Supporting Information/RAW data (FIDs) of compound 1/86/pdata/
- Supporting Information/RAW data (FIDs) of compound 1/86/pdata/1/
- Supporting Information/RAW data (FIDs) of compound 1/86/pdata/1/2ii
- Supporting Information/RAW data (FIDs) of compound 1/86/pdata/1/2ir
- Supporting Information/RAW data (FIDs) of compound 1/86/pdata/1/2ri
- Supporting Information/RAW data (FIDs) of compound 1/86/pdata/1/2rr
- Supporting Information/RAW data (FIDs) of compound 1/86/pdata/1/auditp.txt
- Supporting Information/RAW data (FIDs) of compound 1/86/pdata/1/clevels
- Supporting Information/RAW data (FIDs) of compound 1/86/pdata/1/curdat2
- Supporting Information/RAW data (FIDs) of compound 1/86/pdata/1/outd
- Supporting Information/RAW data (FIDs) of compound 1/86/pdata/1/parm.txt
- Supporting Information/RAW data (FIDs) of compound 1/86/pdata/1/portf
- Supporting Information/RAW data (FIDs) of compound 1/86/pdata/1/proc
- Supporting Information/RAW data (FIDs) of compound 1/86/pdata/1/proc2
- Supporting Information/RAW data (FIDs) of compound 1/86/pdata/1/proc2s
- Supporting Information/RAW data (FIDs) of compound 1/86/pdata/1/procs
- Supporting Information/RAW data (FIDs) of compound 1/86/pdata/1/title
- Supporting Information/RAW data (FIDs) of compound 1/86/pdata/1000/
- Supporting Information/RAW data (FIDs) of compound 1/86/pdata/1000/1i
- Supporting Information/RAW data (FIDs) of compound 1/86/pdata/1000/1r
- Supporting Information/RAW data (FIDs) of compound 1/86/pdata/1000/auditp.txt
- Supporting Information/RAW data (FIDs) of compound 1/86/pdata/1000/curdat2
- Supporting Information/RAW data (FIDs) of compound 1/86/pdata/1000/outd
- Supporting Information/RAW data (FIDs) of compound 1/86/pdata/1000/proc
- Supporting Information/RAW data (FIDs) of compound 1/86/pdata/1000/procs
- Supporting Information/RAW data (FIDs) of compound 1/86/pdata/1000/used_from
- Supporting Information/RAW data (FIDs) of compound 1/86/pdata/1001/
- Supporting Information/RAW data (FIDs) of compound 1/86/pdata/1001/1i
- Supporting Information/RAW data (FIDs) of compound 1/86/pdata/1001/1r
- Supporting Information/RAW data (FIDs) of compound 1/86/pdata/1001/auditp.txt
- Supporting Information/RAW data (FIDs) of compound 1/86/pdata/1001/curdat2
- Supporting Information/RAW data (FIDs) of compound 1/86/pdata/1001/outd
- Supporting Information/RAW data (FIDs) of compound 1/86/pdata/1001/proc
- Supporting Information/RAW data (FIDs) of compound 1/86/pdata/1001/procs
- Supporting Information/RAW data (FIDs) of compound 1/86/pdata/1001/used_from
- Supporting Information/RAW data (FIDs) of compound 1/86/pdata/1002/
- Supporting Information/RAW data (FIDs) of compound 1/86/pdata/1002/1i
- Supporting Information/RAW data (FIDs) of compound 1/86/pdata/1002/1r
- Supporting Information/RAW data (FIDs) of compound 1/86/pdata/1002/auditp.txt
- Supporting Information/RAW data (FIDs) of compound 1/86/pdata/1002/outd
- Supporting Information/RAW data (FIDs) of compound 1/86/pdata/1002/proc
- Supporting Information/RAW data (FIDs) of compound 1/86/pdata/1002/procs
- Supporting Information/RAW data (FIDs) of compound 1/86/pdata/1002/used_from
[truncated: 667 more entries]
