# Supplementary material for: Three New Cytotoxic Steroidal Alkaloids from Sarcococca hookeriana
Source: Molecules. 2018 May 15;23(5):1181. doi: 10.3390/molecules23051181 (PMC6099570; doi:10.3390/molecules23051181)
Supplement: Supplementary file 1 [file molecules-23-01181-s001.zip › Supporting Information/RAW data (FIDs) of compound 1/41/pdata/1/assocs]

##TITLE= Parameter file, TOPSPIN		Version 2.1
##JCAMPDX= 5.0
##DATATYPE= Parameter Values
##NPOINTS= 2	$$ modification sequence number
##ORIGIN= Bruker BioSpin GmbH
##OWNER= nmr
$$ 2014-03-15 19:48:44.468 +0800  nmr@EP-10004463
$$ D:/data/nmr/nmr/owy6a1/41/pdata/1/assocs
$$ process C:\Bruker\TOPSPIN\prog\mod\dataserver.exe
##$MULTDISP= <D:\data\nmr\nmr\owy6a\41\pdata\1>
##END=
