# Supplementary material for: Three New Cytotoxic Steroidal Alkaloids from Sarcococca hookeriana
Source: Molecules. 2018 May 15;23(5):1181. doi: 10.3390/molecules23051181 (PMC6099570; doi:10.3390/molecules23051181)
Supplement: Supplementary file 1 [file molecules-23-01181-s001.zip › Supporting Information/RAW data (FIDs) of compound 1/41/pdata/1/auditp.txt]

##TITLE= Audit trail, TOPSPIN		Version 2.1
##JCAMPDX= 5.01
##ORIGIN= Bruker BioSpin GmbH
##OWNER= nmr
$$ D:\/data/nmr/nmr/owy6a1/41/pdata/1/auditp.txt
##AUDIT TRAIL=  $$ (NUMBER, WHEN, WHO, WHERE, PROCESS, VERSION, WHAT)
(   1,<2014-03-14 23:53:58.515 +0800>,<nmr>,<EP-10004463>,<go>,<TOPSPIN 2.1>,
      <created by zg
	started at 2014-03-14 23:53:32.203 +0800,
	POWCHK enabled, PULCHK disabled,
       configuration hash MD5:
       C8 E8 4A A7 CC EE E5 90 68 4A 41 6F AE D0 94 E8
       data hash MD5: 64K
       E1 B3 36 78 40 2F 9E AE 0F 40 D1 E4 20 C2 10 14>)
(   2,<2014-03-14 23:53:58.890 +0800>,<nmr>,<EP-10004463>,<proc1d>,<TOPSPIN 2.1>,
      <Start of raw data processing
       ef LB = 0.3 FT_mod = 6 PKNL = 1 SI = 32K 
       data hash MD5: 32K
       2B 52 72 34 3E A1 09 09 C9 AD 68 63 95 5D E5 4F>)
(   3,<2014-03-14 23:53:59.125 +0800>,<nmr>,<EP-10004463>,<proc1d>,<TOPSPIN 2.1>,
      <apk 
       data hash MD5: 32K
       40 2F 25 0B D9 3B 96 50 62 89 17 A1 16 D1 CE 2C>)
(   4,<2014-03-14 23:53:59.171 +0800>,<nmr>,<EP-10004463>,<proc1d>,<TOPSPIN 2.1>,
      <abs ABSG = 5 
       data hash MD5: 32K
       09 39 3A 13 C6 56 24 31 4F 13 6B 08 B6 B6 FE 63>)
(   5,<2014-03-14 23:53:59.296 +0800>,<nmr>,<EP-10004463>,<audit>,<TOPSPIN 2.1>,
      <user comment:
       ICON-NMR User ID: nmr
       data hash MD5: 32K
       09 39 3A 13 C6 56 24 31 4F 13 6B 08 B6 B6 FE 63>)
(   6,<2014-03-15 19:49:00.515 +0800>,<nmr>,<EP-10004463>,<proc1d>,<TOPSPIN 2.1>,
      <pk fgphup PHC0 = 11.47223 PHC1 = -16.2 
       data hash MD5: 32K
       D1 7D 76 40 89 6A 26 5A C2 46 CC 34 23 B1 87 AB>)
(   7,<2014-03-15 19:49:02.687 +0800>,<nmr>,<EP-10004463>,<proc1d>,<TOPSPIN 2.1>,
      <abs ABSG = 5 
       data hash MD5: 32K
       53 5F 19 24 52 F5 B9 99 59 FD 9D 16 79 60 AE F6>)
##END=

$$ hash MD5
$$ 02 31 0E DA AF 6D 24 1B 02 B6 9F 7C 4B 61 43 AD
