# Supplementary material for: Three New Cytotoxic Steroidal Alkaloids from Sarcococca hookeriana
Source: Molecules. 2018 May 15;23(5):1181. doi: 10.3390/molecules23051181 (PMC6099570; doi:10.3390/molecules23051181)
Supplement: Supplementary file 1 [file molecules-23-01181-s001.zip › Supporting Information/RAW data (FIDs) of compound 1/41/pdata/1/intrng]

P 0
7.461687   7.053954
6.670057   6.273616
6.272988   5.889719
4.648329   4.204214
4.172223   3.538669
3.289638   0.224114
