# Supplementary material for: Three New Cytotoxic Steroidal Alkaloids from Sarcococca hookeriana
Source: Molecules. 2018 May 15;23(5):1181. doi: 10.3390/molecules23051181 (PMC6099570; doi:10.3390/molecules23051181)
Supplement: Supplementary file 1 [file molecules-23-01181-s001.zip › Supporting Information/RAW data (FIDs) of compound 1/41/pdata/1/parm.txt]

NAME             owy6a1                
EXPNO                41                
PROCNO                1                
Date_          20140314                
Time              23.53                
INSTRUM           spect                
PROBHD   5 mm CPTCI 1H-                
PULPROG            zg30                
TD                65536                
SOLVENT           CDCl3                
NS                    4                
DS                    2                
SWH           12335.526 Hz             
FIDRES         0.188225 Hz             
AQ            2.6564426 sec            
RG                   18                
DW               40.533 usec           
DE                20.00 usec           
TE                297.0 K              
D1           1.00000000 sec            
TD0                   1                

======== CHANNEL f1 ========
NUC1                 1H                
P1                 8.00 usec           
PL1                6.40 dB             
PL1W         3.73460507 W              
SFO1        600.1337060 MHz            
SI                32768                
SF          600.1300126 MHz            
WDW                  EM                
SSB                   0                
LB                 0.30 Hz             
GB                    0                
PC                 1.00                
