# Supplementary material for: Three New Cytotoxic Steroidal Alkaloids from Sarcococca hookeriana
Source: Molecules. 2018 May 15;23(5):1181. doi: 10.3390/molecules23051181 (PMC6099570; doi:10.3390/molecules23051181)
Supplement: Supplementary file 1 [file molecules-23-01181-s001.zip › Supporting Information/RAW data (FIDs) of compound 1/41/pdata/1/peaklist.xml]

<?xml version="1.0" encoding="UTF-8"?>
<PeakList>
  <PeakList1D>
    <PeakList1DHeader creator="nmr" date="2014-03-14T23:53:59.234+08:00" expNo="41" name="owy6a1" owner="" procNo="1" source="D:\">
      <PeakPickDetails>F1=16.432ppm, F2=-4.123ppm, MI=0.00cm, MAXI=10000.00cm, PC=1.000
      </PeakPickDetails>
    </PeakList1DHeader>
    <Peak1D F1="16.2720" intensity="0.00" type="0"/>
    <Peak1D F1="16.1913" intensity="0.00" type="0"/>
    <Peak1D F1="15.7302" intensity="0.00" type="0"/>
    <Peak1D F1="14.2286" intensity="0.00" type="0"/>
    <Peak1D F1="12.0481" intensity="0.00" type="0"/>
    <Peak1D F1="9.8387" intensity="0.00" type="0"/>
    <Peak1D F1="9.7397" intensity="0.05" type="0"/>
    <Peak1D F1="8.0829" intensity="0.00" type="0"/>
    <Peak1D F1="7.7372" intensity="0.00" type="0"/>
    <Peak1D F1="7.5411" intensity="0.01" type="0"/>
    <Peak1D F1="7.4833" intensity="0.01" type="0"/>
    <Peak1D F1="7.4399" intensity="0.05" type="0"/>
    <Peak1D F1="7.3866" intensity="0.01" type="0"/>
    <Peak1D F1="7.2681" intensity="7.89" type="0"/>
    <Peak1D F1="7.0912" intensity="0.04" type="0"/>
    <Peak1D F1="6.5890" intensity="0.01" type="0"/>
    <Peak1D F1="6.5804" intensity="0.01" type="0"/>
    <Peak1D F1="6.5310" intensity="0.03" type="0"/>
    <Peak1D F1="6.4754" intensity="0.53" type="0"/>
    <Peak1D F1="6.4640" intensity="1.44" type="0"/>
    <Peak1D F1="6.4524" intensity="1.43" type="0"/>
    <Peak1D F1="6.4411" intensity="0.49" type="0"/>
    <Peak1D F1="6.1687" intensity="0.01" type="0"/>
    <Peak1D F1="6.0954" intensity="1.61" type="0"/>
    <Peak1D F1="6.0870" intensity="1.60" type="0"/>
    <Peak1D F1="5.7571" intensity="0.01" type="0"/>
    <Peak1D F1="5.6100" intensity="0.01" type="0"/>
    <Peak1D F1="5.0233" intensity="0.02" type="0"/>
    <Peak1D F1="5.0130" intensity="0.02" type="0"/>
    <Peak1D F1="5.0019" intensity="0.01" type="0"/>
    <Peak1D F1="4.9766" intensity="0.04" type="0"/>
    <Peak1D F1="4.9650" intensity="0.03" type="0"/>
    <Peak1D F1="4.9461" intensity="0.01" type="0"/>
    <Peak1D F1="4.7973" intensity="0.01" type="0"/>
    <Peak1D F1="4.7862" intensity="0.03" type="0"/>
    <Peak1D F1="4.7752" intensity="0.01" type="0"/>
    <Peak1D F1="4.5566" intensity="0.00" type="0"/>
    <Peak1D F1="4.5095" intensity="0.03" type="0"/>
    <Peak1D F1="4.4865" intensity="0.02" type="0"/>
    <Peak1D F1="4.4411" intensity="0.10" type="0"/>
    <Peak1D F1="4.4353" intensity="0.10" type="0"/>
    <Peak1D F1="4.4104" intensity="1.83" type="0"/>
    <Peak1D F1="4.4054" intensity="1.87" type="0"/>
    <Peak1D F1="4.0925" intensity="0.01" type="0"/>
    <Peak1D F1="4.0812" intensity="0.01" type="0"/>
    <Peak1D F1="4.0022" intensity="0.65" type="0"/>
    <Peak1D F1="3.9938" intensity="1.17" type="0"/>
    <Peak1D F1="3.9901" intensity="1.17" type="0"/>
    <Peak1D F1="3.9866" intensity="1.16" type="0"/>
    <Peak1D F1="3.9822" intensity="1.38" type="0"/>
    <Peak1D F1="3.9743" intensity="0.85" type="0"/>
    <Peak1D F1="3.9056" intensity="0.37" type="0"/>
    <Peak1D F1="3.8943" intensity="1.06" type="0"/>
    <Peak1D F1="3.8833" intensity="1.49" type="0"/>
    <Peak1D F1="3.8721" intensity="1.02" type="0"/>
    <Peak1D F1="3.8607" intensity="0.34" type="0"/>
    <Peak1D F1="3.8377" intensity="0.05" type="0"/>
    <Peak1D F1="3.7872" intensity="0.82" type="0"/>
    <Peak1D F1="3.7808" intensity="1.98" type="0"/>
    <Peak1D F1="3.7742" intensity="1.98" type="0"/>
    <Peak1D F1="3.7677" intensity="0.85" type="0"/>
    <Peak1D F1="3.7336" intensity="0.05" type="0"/>
    <Peak1D F1="3.7270" intensity="0.04" type="0"/>
    <Peak1D F1="3.1622" intensity="0.79" type="0"/>
    <Peak1D F1="3.0689" intensity="0.81" type="0"/>
    <Peak1D F1="2.9488" intensity="0.01" type="0"/>
    <Peak1D F1="2.9164" intensity="0.04" type="0"/>
    <Peak1D F1="2.8511" intensity="1.41" type="0"/>
    <Peak1D F1="2.8390" intensity="1.45" type="0"/>
    <Peak1D F1="2.8290" intensity="0.49" type="0"/>
    <Peak1D F1="2.7290" intensity="0.03" type="0"/>
    <Peak1D F1="2.7159" intensity="0.02" type="0"/>
    <Peak1D F1="2.7001" intensity="0.03" type="0"/>
    <Peak1D F1="2.6899" intensity="0.02" type="0"/>
    <Peak1D F1="2.6395" intensity="0.02" type="0"/>
    <Peak1D F1="2.4995" intensity="0.40" type="0"/>
    <Peak1D F1="2.3415" intensity="0.12" type="0"/>
    <Peak1D F1="2.2312" intensity="4.14" type="0"/>
    <Peak1D F1="2.1453" intensity="0.24" type="0"/>
    <Peak1D F1="2.0698" intensity="0.08" type="0"/>
    <Peak1D F1="2.0597" intensity="0.08" type="0"/>
    <Peak1D F1="2.0394" intensity="0.09" type="0"/>
    <Peak1D F1="1.9980" intensity="0.07" type="0"/>
    <Peak1D F1="1.9487" intensity="0.15" type="0"/>
    <Peak1D F1="1.9166" intensity="1.26" type="0"/>
    <Peak1D F1="1.9115" intensity="0.96" type="0"/>
    <Peak1D F1="1.8956" intensity="1.60" type="0"/>
    <Peak1D F1="1.8804" intensity="0.77" type="0"/>
    <Peak1D F1="1.8675" intensity="0.77" type="0"/>
    <Peak1D F1="1.8446" intensity="11.94" type="0"/>
    <Peak1D F1="1.8198" intensity="0.62" type="0"/>
    <Peak1D F1="1.8135" intensity="0.65" type="0"/>
    <Peak1D F1="1.7908" intensity="2.06" type="0"/>
    <Peak1D F1="1.7832" intensity="1.62" type="0"/>
    <Peak1D F1="1.7742" intensity="7.97" type="0"/>
    <Peak1D F1="1.7627" intensity="7.65" type="0"/>
    <Peak1D F1="1.7243" intensity="0.77" type="0"/>
    <Peak1D F1="1.7134" intensity="0.78" type="0"/>
    <Peak1D F1="1.7006" intensity="1.73" type="0"/>
    <Peak1D F1="1.6898" intensity="1.79" type="0"/>
    <Peak1D F1="1.6789" intensity="1.70" type="0"/>
    <Peak1D F1="1.6692" intensity="1.77" type="0"/>
    <Peak1D F1="1.6553" intensity="0.81" type="0"/>
    <Peak1D F1="1.6456" intensity="0.68" type="0"/>
    <Peak1D F1="1.6245" intensity="0.48" type="0"/>
    <Peak1D F1="1.6103" intensity="0.80" type="0"/>
    <Peak1D F1="1.6046" intensity="0.79" type="0"/>
    <Peak1D F1="1.5964" intensity="0.84" type="0"/>
    <Peak1D F1="1.5823" intensity="0.47" type="0"/>
    <Peak1D F1="1.5620" intensity="0.26" type="0"/>
    <Peak1D F1="1.5413" intensity="0.32" type="0"/>
    <Peak1D F1="1.5309" intensity="0.44" type="0"/>
    <Peak1D F1="1.5122" intensity="0.59" type="0"/>
    <Peak1D F1="1.4951" intensity="0.62" type="0"/>
    <Peak1D F1="1.4650" intensity="0.88" type="0"/>
    <Peak1D F1="1.4594" intensity="0.91" type="0"/>
    <Peak1D F1="1.4357" intensity="1.89" type="0"/>
    <Peak1D F1="1.4113" intensity="1.13" type="0"/>
    <Peak1D F1="1.4052" intensity="0.87" type="0"/>
    <Peak1D F1="1.3791" intensity="1.38" type="0"/>
    <Peak1D F1="1.3706" intensity="2.00" type="0"/>
    <Peak1D F1="1.3535" intensity="2.72" type="0"/>
    <Peak1D F1="1.3368" intensity="1.63" type="0"/>
    <Peak1D F1="1.3317" intensity="1.12" type="0"/>
    <Peak1D F1="1.3146" intensity="0.49" type="0"/>
    <Peak1D F1="1.3095" intensity="0.47" type="0"/>
    <Peak1D F1="1.2816" intensity="1.14" type="0"/>
    <Peak1D F1="1.2674" intensity="0.94" type="0"/>
    <Peak1D F1="1.2612" intensity="1.24" type="0"/>
    <Peak1D F1="1.2548" intensity="1.00" type="0"/>
    <Peak1D F1="1.2272" intensity="0.55" type="0"/>
    <Peak1D F1="1.2090" intensity="15.00" type="0"/>
    <Peak1D F1="1.1719" intensity="0.46" type="0"/>
    <Peak1D F1="1.1401" intensity="0.92" type="0"/>
    <Peak1D F1="1.1352" intensity="0.88" type="0"/>
    <Peak1D F1="1.1202" intensity="1.60" type="0"/>
    <Peak1D F1="1.1131" intensity="1.53" type="0"/>
    <Peak1D F1="1.0999" intensity="1.24" type="0"/>
    <Peak1D F1="1.0915" intensity="1.15" type="0"/>
    <Peak1D F1="1.0718" intensity="0.45" type="0"/>
    <Peak1D F1="1.0560" intensity="0.87" type="0"/>
    <Peak1D F1="1.0445" intensity="0.88" type="0"/>
    <Peak1D F1="1.0387" intensity="0.95" type="0"/>
    <Peak1D F1="1.0266" intensity="0.92" type="0"/>
    <Peak1D F1="1.0180" intensity="0.60" type="0"/>
    <Peak1D F1="1.0059" intensity="0.50" type="0"/>
    <Peak1D F1="0.9951" intensity="0.18" type="0"/>
    <Peak1D F1="0.9839" intensity="0.16" type="0"/>
    <Peak1D F1="0.9668" intensity="0.19" type="0"/>
    <Peak1D F1="0.9150" intensity="2.69" type="0"/>
    <Peak1D F1="0.8926" intensity="1.40" type="0"/>
    <Peak1D F1="0.8862" intensity="1.23" type="0"/>
    <Peak1D F1="0.8729" intensity="0.96" type="0"/>
    <Peak1D F1="0.8661" intensity="1.03" type="0"/>
    <Peak1D F1="0.8498" intensity="0.45" type="0"/>
    <Peak1D F1="0.8442" intensity="0.38" type="0"/>
    <Peak1D F1="0.7698" intensity="0.12" type="0"/>
    <Peak1D F1="0.7623" intensity="0.07" type="0"/>
    <Peak1D F1="0.7406" intensity="0.38" type="0"/>
    <Peak1D F1="0.7136" intensity="0.63" type="0"/>
    <Peak1D F1="0.7076" intensity="0.70" type="0"/>
    <Peak1D F1="0.6905" intensity="1.13" type="0"/>
    <Peak1D F1="0.6681" intensity="14.15" type="0"/>
    <Peak1D F1="0.6046" intensity="0.11" type="0"/>
    <Peak1D F1="0.5974" intensity="0.18" type="0"/>
    <Peak1D F1="0.5627" intensity="0.11" type="0"/>
    <Peak1D F1="0.4691" intensity="0.02" type="0"/>
    <Peak1D F1="0.4320" intensity="0.01" type="0"/>
    <Peak1D F1="0.3549" intensity="0.01" type="0"/>
    <Peak1D F1="0.3367" intensity="0.01" type="0"/>
    <Peak1D F1="0.3192" intensity="0.01" type="0"/>
    <Peak1D F1="0.3027" intensity="0.01" type="0"/>
    <Peak1D F1="0.2690" intensity="0.01" type="0"/>
    <Peak1D F1="0.1943" intensity="0.01" type="0"/>
    <Peak1D F1="0.1699" intensity="0.00" type="0"/>
    <Peak1D F1="0.0697" intensity="0.00" type="0"/>
    <Peak1D F1="-0.0003" intensity="0.10" type="0"/>
    <Peak1D F1="-0.0421" intensity="0.00" type="0"/>
  </PeakList1D>
</PeakList>
