# Supplementary material for: Three New Cytotoxic Steroidal Alkaloids from Sarcococca hookeriana
Source: Molecules. 2018 May 15;23(5):1181. doi: 10.3390/molecules23051181 (PMC6099570; doi:10.3390/molecules23051181)
Supplement: Supplementary file 1 [file molecules-23-01181-s001.zip › Supporting Information/RAW data (FIDs) of compound 1/41/shimvalues]

# Fri Mar 14 23:53:58 2014
#$$PROBEID=2
#$$PROBEINFO=5 mm CPTCI 1H-13C/15N/D Z-GRD Z75812/0063
#$$PICSINFO=Z75812_0063_02.par
#
# Active Shim Gradients
#
Z           		-8092           
Z2          		1274            
Z3          		-1123           
Z4          		2044            
Z5          		-2132           
Z6          		-13874          
Z7          		1111            
Z8          		25593           
X           		-20171          
XZ          		-2911           
XZ2         		-8699           
XZ3         		-556            
XZ4         		-152            
XZ5         		-4006           
Y           		3338            
YZ          		3463            
YZ2         		6176            
YZ3         		-2507           
YZ4         		1023            
YZ5         		10642           
XY          		13196           
XYZ         		1372            
XYZ2        		-1763           
XYZ3        		818             
XYZ4        		-5              
XYZ5        		0               
(X2-Y2)     		-10381          
(X2-Y2)Z    		-1865           
(X2-Y2)Z2   		2097            
(X2-Y2)Z3   		535             
(X2-Y2)Z4   		-2001           
(X2-Y2)Z5   		0               
X3          		-161            
X3Z         		-9200           
Y3          		9586            
Y3Z         		-2503           
#
# Lock Parameter
#
LOCKPHASE		310.300 
LOCKPOWER		-30.000 
LOCKGAIN		119.312 
LOCKDC		-75.000 
LOCKSHIFT		7.240   
FIELD		-1098.048
LOOPGAIN		-12.000 
LOOPTIME		0.400   
LOOPFILTER		100.000 
#
IEEE64_VERSION_CODE 1
#
# Shim currents 
#
SHIM_SETTING [1 ]  -4117.04344481  
SHIM_SETTING [2 ]  -7678.51666658  
SHIM_SETTING [3 ]  -4084.99846967  
SHIM_SETTING [4 ]  37641.50596173  
SHIM_SETTING [5 ]  -17020.60942309 
SHIM_SETTING [6 ]  -11096.93379118 
SHIM_SETTING [7 ]  11838.61414555  
SHIM_SETTING [8 ]  13393.38161740  
SHIM_SETTING [9 ]  -2317.82090038  
SHIM_SETTING [10]  -1452.43339763  
SHIM_SETTING [11]  0.00000000      
SHIM_SETTING [12]  12088.64000000  
SHIM_SETTING [13]  7083.57400000   
SHIM_SETTING [14]  4383.96200000   
SHIM_SETTING [15]  -31811.77612386 
SHIM_SETTING [16]  -22203.07712386 
SHIM_SETTING [17]  -16134.14100000 
SHIM_SETTING [18]  -12668.58700000 
SHIM_SETTING [19]  -11934.80234383 
SHIM_SETTING [20]  -2104.67834383  
SHIM_SETTING [21]  -7016.95800000  
SHIM_SETTING [22]  -4078.24300000  
SHIM_SETTING [23]  -11567.40000000 
SHIM_SETTING [24]  -8262.14300000  
SHIM_SETTING [25]  -5928.96000000  
SHIM_SETTING [26]  -6165.58100000  
SHIM_SETTING [27]  -4540.15500000  
SHIM_SETTING [28]  14703.89305046  
SHIM_SETTING [29]  6742.10100000   
SHIM_SETTING [30]  4492.68000000   
SHIM_SETTING [31]  4869.21400000   
SHIM_SETTING [32]  4922.80105046   
SHIM_SETTING [33]  8748.08600000   
SHIM_SETTING [34]  4796.03600000   
SHIM_SETTING [35]  14941.30700000  
SHIM_SETTING [36]  14042.13700000  
SHIM_SETTING [37]  -8993.03684559  
SHIM_SETTING [38]  9974.19415441   
SHIM_SETTING [39]  -8216.02200000  
SHIM_SETTING [40]  0.00000000      
