# Supplementary material for: Three New Cytotoxic Steroidal Alkaloids from Sarcococca hookeriana
Source: Molecules. 2018 May 15;23(5):1181. doi: 10.3390/molecules23051181 (PMC6099570; doi:10.3390/molecules23051181)
Supplement: Supplementary file 1 [file molecules-23-01181-s001.zip › Supporting Information/RAW data (FIDs) of compound 1/42/audita.txt]

##TITLE= Audit trail, TOPSPIN		Version 2.1
##JCAMPDX= 5.01
##ORIGIN= Bruker BioSpin GmbH
##OWNER= nmr
$$ D:\/data/nmr/nmr/owy6a1/42/audita.txt
##AUDIT TRAIL=  $$ (NUMBER, WHEN, WHO, WHERE, PROCESS, VERSION, WHAT)
(   1,<2014-03-15 01:26:00.062 +0800>,<nmr>,<EP-10004463>,<go>,<TOPSPIN 2.1>,
      <created by zg
	started at 2014-03-15 01:21:21.953 +0800,
	POWCHK enabled, PULCHK disabled,
       configuration hash MD5:
       C8 E8 4A A7 CC EE E5 90 68 4A 41 6F AE D0 94 E8
       data hash MD5: 64K
       C6 10 37 B1 5D 60 BA 40 3D A1 B5 53 55 A7 BF 4A>)
(   2,<2014-03-15 01:26:01.046 +0800>,<nmr>,<EP-10004463>,<audit>,<TOPSPIN 2.1>,
      <user comment:
       ICON-NMR User ID: nmr
       data hash MD5: 64K
       C6 10 37 B1 5D 60 BA 40 3D A1 B5 53 55 A7 BF 4A>)
##END=

$$ hash MD5
$$ F4 F4 5B 36 85 0A 25 CF 1D 7A DC D9 1F 79 94 8F
