# Supplementary material for: Three New Cytotoxic Steroidal Alkaloids from Sarcococca hookeriana
Source: Molecules. 2018 May 15;23(5):1181. doi: 10.3390/molecules23051181 (PMC6099570; doi:10.3390/molecules23051181)
Supplement: Supplementary file 1 [file molecules-23-01181-s001.zip › Supporting Information/RAW data (FIDs) of compound 1/42/pdata/1/auditp.txt]

##TITLE= Audit trail, TOPSPIN		Version 2.1
##JCAMPDX= 5.01
##ORIGIN= Bruker BioSpin GmbH
##OWNER= nmr
$$ D:\/data/nmr/nmr/owy6a1/42/pdata/1/auditp.txt
##AUDIT TRAIL=  $$ (NUMBER, WHEN, WHO, WHERE, PROCESS, VERSION, WHAT)
(   1,<2014-03-15 01:26:00.062 +0800>,<nmr>,<EP-10004463>,<go>,<TOPSPIN 2.1>,
      <created by zg
	started at 2014-03-15 01:21:21.953 +0800,
	POWCHK enabled, PULCHK disabled,
       configuration hash MD5:
       C8 E8 4A A7 CC EE E5 90 68 4A 41 6F AE D0 94 E8
       data hash MD5: 64K
       C6 10 37 B1 5D 60 BA 40 3D A1 B5 53 55 A7 BF 4A>)
(   2,<2014-03-15 01:26:00.546 +0800>,<nmr>,<EP-10004463>,<proc1d>,<TOPSPIN 2.1>,
      <Start of raw data processing
       ef LB = 1 FT_mod = 6 PKNL = 1 SI = 32K 
       data hash MD5: 32K
       50 EA AD 6D 4B 3D 72 41 B4 E4 33 E7 9F FE DC 2B>)
(   3,<2014-03-15 01:26:00.687 +0800>,<nmr>,<EP-10004463>,<proc1d>,<TOPSPIN 2.1>,
      <apk 
       data hash MD5: 32K
       37 2F 19 87 1D FD 81 E7 D9 4D B9 72 28 F7 89 5E>)
(   4,<2014-03-15 01:26:00.906 +0800>,<nmr>,<EP-10004463>,<proc1d>,<TOPSPIN 2.1>,
      <abs ABSG = 5 
       data hash MD5: 32K
       F9 3F 91 AF 8F 0B C8 F1 E6 06 B6 77 73 ED 62 1F>)
(   5,<2014-03-15 01:26:01.078 +0800>,<nmr>,<EP-10004463>,<audit>,<TOPSPIN 2.1>,
      <user comment:
       ICON-NMR User ID: nmr
       data hash MD5: 32K
       F9 3F 91 AF 8F 0B C8 F1 E6 06 B6 77 73 ED 62 1F>)
##END=

$$ hash MD5
$$ 44 99 4B 7E 1A 09 B1 56 86 46 CA CD 26 D2 77 24
