# Supplementary material for: Three New Cytotoxic Steroidal Alkaloids from Sarcococca hookeriana
Source: Molecules. 2018 May 15;23(5):1181. doi: 10.3390/molecules23051181 (PMC6099570; doi:10.3390/molecules23051181)
Supplement: Supplementary file 1 [file molecules-23-01181-s001.zip › Supporting Information/RAW data (FIDs) of compound 1/42/pdata/1/intrng]

P 0
138.159061   137.580800
132.044662   131.741312
77.384784   77.100393
76.436815   75.924912
69.014220   68.511796
61.762259   61.259835
58.491767   57.866107
56.975017   56.406235
54.984282   54.349143
45.570953   45.059050
35.266532   34.858906
24.289054   23.834029
12.780714   12.306729
0.447640   0.011574
-5.733116   -6.320857
