# Supplementary material for: Three New Cytotoxic Steroidal Alkaloids from Sarcococca hookeriana
Source: Molecules. 2018 May 15;23(5):1181. doi: 10.3390/molecules23051181 (PMC6099570; doi:10.3390/molecules23051181)
Supplement: Supplementary file 1 [file molecules-23-01181-s001.zip › Supporting Information/RAW data (FIDs) of compound 1/42/pdata/1/peaklist.xml]

<?xml version="1.0" encoding="UTF-8"?>
<PeakList>
  <PeakList1D>
    <PeakList1DHeader creator="nmr" date="2014-03-15T01:26:00.968+08:00" expNo="42" name="owy6a1" owner="" procNo="1" source="D:\">
      <PeakPickDetails>F1=225.315ppm, F2=-85.315ppm, MI=0.00cm, MAXI=10000.00cm, PC=1.400
      </PeakPickDetails>
    </PeakList1DHeader>
    <Peak1D F1="131.8881" intensity="11.89" type="0"/>
    <Peak1D F1="77.2490" intensity="2.75" type="0"/>
    <Peak1D F1="76.0817" intensity="18.56" type="0"/>
    <Peak1D F1="68.7553" intensity="13.81" type="0"/>
    <Peak1D F1="58.2389" intensity="11.40" type="0"/>
    <Peak1D F1="56.7983" intensity="12.89" type="0"/>
    <Peak1D F1="56.5563" intensity="11.13" type="0"/>
    <Peak1D F1="54.5813" intensity="1.78" type="0"/>
    <Peak1D F1="45.3018" intensity="15.00" type="0"/>
    <Peak1D F1="35.1107" intensity="14.33" type="0"/>
    <Peak1D F1="19.0891" intensity="1.09" type="0"/>
    <Peak1D F1="12.4238" intensity="1.15" type="0"/>
  </PeakList1D>
</PeakList>
