# Supplementary material for: Three New Cytotoxic Steroidal Alkaloids from Sarcococca hookeriana
Source: Molecules. 2018 May 15;23(5):1181. doi: 10.3390/molecules23051181 (PMC6099570; doi:10.3390/molecules23051181)
Supplement: Supplementary file 1 [file molecules-23-01181-s001.zip › Supporting Information/RAW data (FIDs) of compound 1/43/pdata/1/intrng]

P 0
146.207315   145.648014
132.044662   131.703393
77.432182   77.128832
76.579010   75.830115
69.004740   68.616073
58.681360   58.055701
57.003456   56.415715
54.861046   54.339664
45.476156   45.134887
40.186490   39.674587
35.285492   34.896824
19.236381   18.828754
14.202667   13.681284
12.581640   12.031818
10.448710   9.860970
