# Supplementary material for: Three New Cytotoxic Steroidal Alkaloids from Sarcococca hookeriana
Source: Molecules. 2018 May 15;23(5):1181. doi: 10.3390/molecules23051181 (PMC6099570; doi:10.3390/molecules23051181)
Supplement: Supplementary file 1 [file molecules-23-01181-s001.zip › Supporting Information/RAW data (FIDs) of compound 1/43/pdata/1/parm.txt]

NAME             owy6a1                
EXPNO                43                
PROCNO                1                
Date_          20140315                
Time               1.38                
INSTRUM           spect                
PROBHD   5 mm CPTCI 1H-                
PULPROG         dept135                
TD                65536                
SOLVENT           CDCl3                
NS                  200                
DS                    4                
SWH           46875.000 Hz             
FIDRES         0.715256 Hz             
AQ            0.6991007 sec            
RG                 2050                
DW               10.667 usec           
DE                 6.50 usec           
TE                297.0 K              
CNST2       145.0000000                
D1           2.00000000 sec            
D2           0.00344828 sec            
D12          0.00002000 sec            
TD0                   1                

======== CHANNEL f1 ========
NUC1                13C                
P1                12.00 usec           
P2                24.00 usec           
PL1               -0.60 dB             
PL1W        93.44261932 W              
SFO1        150.9133722 MHz            

======== CHANNEL f2 ========
CPDPRG2         waltz16                
NUC2                 1H                
P3                12.00 usec           
P4                24.00 usec           
PCPD2             80.00 usec           
PL2                9.20 dB             
PL12              25.68 dB             
PL2W         1.95994878 W              
PL12W        0.04408031 W              
SFO2        600.1324005 MHz            
SI                32768                
SF          150.9028090 MHz            
WDW                  EM                
SSB                   0                
LB                 1.00 Hz             
GB                    0                
PC                 1.40                
