# Supplementary material for: Three New Cytotoxic Steroidal Alkaloids from Sarcococca hookeriana
Source: Molecules. 2018 May 15;23(5):1181. doi: 10.3390/molecules23051181 (PMC6099570; doi:10.3390/molecules23051181)
Supplement: Supplementary file 1 [file molecules-23-01181-s001.zip › Supporting Information/RAW data (FIDs) of compound 1/43/pdata/1/peaklist.xml]

<?xml version="1.0" encoding="UTF-8"?>
<PeakList>
  <PeakList1D>
    <PeakList1DHeader creator="nmr" date="2014-03-15T01:38:08.921+08:00" expNo="43" name="owy6a1" owner="" procNo="1" source="D:\">
      <PeakPickDetails>F1=225.315ppm, F2=-85.315ppm, MI=0.00cm, MAXI=10000.00cm, PC=1.400
      </PeakPickDetails>
    </PeakList1DHeader>
    <Peak1D F1="202.2748" intensity="-0.52" type="0"/>
    <Peak1D F1="131.8878" intensity="5.47" type="0"/>
    <Peak1D F1="77.2493" intensity="1.39" type="0"/>
    <Peak1D F1="76.0815" intensity="9.09" type="0"/>
    <Peak1D F1="68.7608" intensity="6.20" type="0"/>
    <Peak1D F1="58.2379" intensity="5.31" type="0"/>
    <Peak1D F1="56.7995" intensity="6.79" type="0"/>
    <Peak1D F1="56.5611" intensity="5.66" type="0"/>
    <Peak1D F1="54.5973" intensity="0.97" type="0"/>
    <Peak1D F1="45.3032" intensity="6.07" type="0"/>
    <Peak1D F1="44.0383" intensity="-6.23" type="0"/>
    <Peak1D F1="39.8976" intensity="0.58" type="0"/>
    <Peak1D F1="39.7274" intensity="-8.11" type="0"/>
    <Peak1D F1="35.1116" intensity="6.22" type="0"/>
    <Peak1D F1="31.9950" intensity="-6.49" type="0"/>
    <Peak1D F1="27.6920" intensity="-5.39" type="0"/>
    <Peak1D F1="24.1653" intensity="-5.53" type="0"/>
    <Peak1D F1="23.9735" intensity="-5.30" type="0"/>
    <Peak1D F1="20.7672" intensity="-8.23" type="0"/>
    <Peak1D F1="19.0903" intensity="10.77" type="0"/>
    <Peak1D F1="14.0747" intensity="9.17" type="0"/>
    <Peak1D F1="12.4538" intensity="11.91" type="0"/>
    <Peak1D F1="12.4250" intensity="15.00" type="0"/>
    <Peak1D F1="10.0903" intensity="0.62" type="0"/>
  </PeakList1D>
</PeakList>
