# Supplementary material for: Three New Cytotoxic Steroidal Alkaloids from Sarcococca hookeriana
Source: Molecules. 2018 May 15;23(5):1181. doi: 10.3390/molecules23051181 (PMC6099570; doi:10.3390/molecules23051181)
Supplement: Supplementary file 1 [file molecules-23-01181-s001.zip › Supporting Information/RAW data (FIDs) of compound 1/43/pdata/1/title]

d135 CDCl3 D:\\ nmr 35
