# Supplementary material for: Three New Cytotoxic Steroidal Alkaloids from Sarcococca hookeriana
Source: Molecules. 2018 May 15;23(5):1181. doi: 10.3390/molecules23051181 (PMC6099570; doi:10.3390/molecules23051181)
Supplement: Supplementary file 1 [file molecules-23-01181-s001.zip › Supporting Information/RAW data (FIDs) of compound 1/44/pdata/1/auditp.txt]

##TITLE= Audit trail, TOPSPIN		Version 2.1
##JCAMPDX= 5.01
##ORIGIN= Bruker BioSpin GmbH
##OWNER= nmr
$$ D:\/data/nmr/nmr/owy6a1/44/pdata/1/auditp.txt
##AUDIT TRAIL=  $$ (NUMBER, WHEN, WHO, WHERE, PROCESS, VERSION, WHAT)
(   1,<2014-03-15 02:00:14.281 +0800>,<nmr>,<EP-10004463>,<go>,<TOPSPIN 2.1>,
      <created by zg
	started at 2014-03-15 01:40:37.265 +0800,
	POWCHK enabled, PULCHK disabled,
       configuration hash MD5:
       C8 E8 4A A7 CC EE E5 90 68 4A 41 6F AE D0 94 E8
       data hash MD5: 64K
       D3 7E 26 C1 C2 B9 7E 8D C8 20 D5 23 C7 5D 1A 05>)
(   2,<2014-03-15 02:00:14.703 +0800>,<nmr>,<EP-10004463>,<proc1d>,<TOPSPIN 2.1>,
      <Start of raw data processing
       ef LB = 1 FT_mod = 6 PKNL = 1 SI = 32K 
       data hash MD5: 32K
       D7 A7 8C 27 6A 2E AC 00 7D A3 EA 1D 07 C5 6E 1A>)
(   3,<2014-03-15 02:00:14.984 +0800>,<nmr>,<EP-10004463>,<proc1d>,<TOPSPIN 2.1>,
      <apk 
       data hash MD5: 32K
       AB E9 E6 98 B5 AC 58 F5 39 F4 14 08 98 36 C2 A3>)
(   4,<2014-03-15 02:00:15.031 +0800>,<nmr>,<EP-10004463>,<proc1d>,<TOPSPIN 2.1>,
      <abs ABSG = 5 
       data hash MD5: 32K
       68 AC 86 28 51 37 BA C0 7C FA 95 78 DF 83 7D 58>)
(   5,<2014-03-15 02:00:15.203 +0800>,<nmr>,<EP-10004463>,<audit>,<TOPSPIN 2.1>,
      <user comment:
       ICON-NMR User ID: nmr
       data hash MD5: 32K
       68 AC 86 28 51 37 BA C0 7C FA 95 78 DF 83 7D 58>)
(   6,<2014-03-15 19:49:29.578 +0800>,<nmr>,<EP-10004463>,<proc1d>,<TOPSPIN 2.1>,
      <pk fgphup PHC0 = 49.7141 PHC1 = -650.6 
       data hash MD5: 32K
       7B 3A 7D EA 08 5F 89 48 D8 29 D2 3A AE 7D 92 38>)
(   7,<2014-03-15 19:49:33.218 +0800>,<nmr>,<EP-10004463>,<proc1d>,<TOPSPIN 2.1>,
      <abs ABSG = 5 
       data hash MD5: 32K
       74 D8 28 11 9B A6 F2 F0 5E 1C 0C AF 83 12 36 EA>)
(   8,<2014-03-15 19:49:34.890 +0800>,<nmr>,<EP-10004463>,<proc1d>,<TOPSPIN 2.1>,
      <abs ABSG = 0 
       data hash MD5: 32K
       70 2A B6 32 E5 E6 F6 00 4D 40 78 A0 F3 A7 E1 7A>)
(   9,<2014-03-15 19:49:35.218 +0800>,<nmr>,<EP-10004463>,<proc1d>,<TOPSPIN 2.1>,
      <absf ABSG = 5 ABSF2 = 230 ABSF1 = 250
       data hash MD5: 32K
       3B 05 8E 4A 92 63 EF 5C 69 24 52 9B AF 3D 77 C7>)
(  10,<2014-03-15 19:49:35.671 +0800>,<nmr>,<EP-10004463>,<proc1d>,<TOPSPIN 2.1>,
      <absf ABSG = 5 ABSF2 = 210 ABSF1 = 230
       data hash MD5: 32K
       4E F0 9A 03 82 FE F7 B5 9A 26 1D 29 89 B3 AD 6A>)
(  11,<2014-03-15 19:49:35.953 +0800>,<nmr>,<EP-10004463>,<proc1d>,<TOPSPIN 2.1>,
      <absf ABSG = 5 ABSF2 = 190 ABSF1 = 210
       data hash MD5: 32K
       C8 3B A5 DE 1E 69 3E C7 5C 92 00 22 80 8F 69 AD>)
(  12,<2014-03-15 19:49:36.421 +0800>,<nmr>,<EP-10004463>,<proc1d>,<TOPSPIN 2.1>,
      <absf ABSG = 5 ABSF2 = 180 ABSF1 = 190
       data hash MD5: 32K
       0D 11 8A AB 8F 0F 2C 8F C5 B2 15 CE A2 91 6D D5>)
(  13,<2014-03-15 19:49:36.718 +0800>,<nmr>,<EP-10004463>,<proc1d>,<TOPSPIN 2.1>,
      <absf ABSG = 5 ABSF2 = 160 ABSF1 = 180
       data hash MD5: 32K
       0B FF A9 80 46 1C 47 AF D2 C7 19 F1 C5 71 DC 5C>)
(  14,<2014-03-15 19:49:37.015 +0800>,<nmr>,<EP-10004463>,<proc1d>,<TOPSPIN 2.1>,
      <absf ABSG = 5 ABSF2 = 140 ABSF1 = 160
       data hash MD5: 32K
       65 58 34 96 E7 A5 54 92 02 D7 86 31 C6 3F 25 CF>)
(  15,<2014-03-15 19:49:37.328 +0800>,<nmr>,<EP-10004463>,<proc1d>,<TOPSPIN 2.1>,
      <absf ABSG = 5 ABSF2 = 120 ABSF1 = 140
       data hash MD5: 32K
       E9 97 A6 A4 2F F6 CD 17 C3 CB A4 88 33 2C 7C 71>)
(  16,<2014-03-15 19:49:37.765 +0800>,<nmr>,<EP-10004463>,<proc1d>,<TOPSPIN 2.1>,
      <absf ABSG = 5 ABSF2 = 100 ABSF1 = 120
       data hash MD5: 32K
       32 17 57 88 41 3C CB 7B AF FD F5 84 F4 A5 FF 66>)
(  17,<2014-03-15 19:49:38.046 +0800>,<nmr>,<EP-10004463>,<proc1d>,<TOPSPIN 2.1>,
      <absf ABSG = 5 ABSF2 = 90 ABSF1 = 100
       data hash MD5: 32K
       95 4C A5 8F 3F 31 C7 13 A9 51 2A DB 7F 05 9A F3>)
(  18,<2014-03-15 19:49:38.484 +0800>,<nmr>,<EP-10004463>,<proc1d>,<TOPSPIN 2.1>,
      <absf ABSG = 5 ABSF2 = 80 ABSF1 = 90
       data hash MD5: 32K
       27 A5 66 D5 AC 39 F4 8A 6E F1 A8 93 C2 C7 39 55>)
(  19,<2014-03-15 19:49:38.796 +0800>,<nmr>,<EP-10004463>,<proc1d>,<TOPSPIN 2.1>,
      <absf ABSG = 5 ABSF2 = 70 ABSF1 = 80
       data hash MD5: 32K
       61 2C 79 79 1B FF EC F1 3A 15 E9 F9 C0 14 CE 76>)
(  20,<2014-03-15 19:49:39.234 +0800>,<nmr>,<EP-10004463>,<proc1d>,<TOPSPIN 2.1>,
      <absf ABSG = 5 ABSF2 = 60 ABSF1 = 70
       data hash MD5: 32K
       40 B2 DE B9 9C 99 0B 9F E4 C0 25 E2 13 F4 87 B5>)
(  21,<2014-03-15 19:49:39.515 +0800>,<nmr>,<EP-10004463>,<proc1d>,<TOPSPIN 2.1>,
      <absf ABSG = 5 ABSF2 = 25 ABSF1 = 60
       data hash MD5: 32K
       E2 6C C3 F8 DF 6B EA BE 29 55 3F F2 19 2C 31 3F>)
(  22,<2014-03-15 19:49:39.968 +0800>,<nmr>,<EP-10004463>,<proc1d>,<TOPSPIN 2.1>,
      <absf ABSG = 5 ABSF2 = 15 ABSF1 = 25
       data hash MD5: 32K
       F9 5F EC E0 F6 C0 21 5E 95 AE B8 E8 93 0B 00 2F>)
(  23,<2014-03-15 19:49:40.250 +0800>,<nmr>,<EP-10004463>,<proc1d>,<TOPSPIN 2.1>,
      <absf ABSG = 5 ABSF2 = 5 ABSF1 = 15
       data hash MD5: 32K
       06 0F 16 02 22 E3 1B CF DD 55 5F 16 E4 D0 F8 52>)
(  24,<2014-03-15 19:49:40.656 +0800>,<nmr>,<EP-10004463>,<proc1d>,<TOPSPIN 2.1>,
      <absf ABSG = 5 ABSF2 = -5 ABSF1 = 5
       data hash MD5: 32K
       EB 4D 01 5A C3 8A B2 06 85 A9 B1 FA BC 6B 65 34>)
(  25,<2014-03-15 19:49:40.937 +0800>,<nmr>,<EP-10004463>,<proc1d>,<TOPSPIN 2.1>,
      <absf ABSG = 5 ABSF2 = -10 ABSF1 = -5
       data hash MD5: 32K
       3F 43 36 80 1E 71 63 28 3B 2E 60 AE 0F 92 71 99>)
(  26,<2014-03-15 19:49:41.359 +0800>,<nmr>,<EP-10004463>,<proc1d>,<TOPSPIN 2.1>,
      <absf ABSG = 5 ABSF2 = -100 ABSF1 = -10
       data hash MD5: 32K
       EE B8 83 07 36 86 CA 5C 83 D8 6F 33 C7 38 B8 E0>)
(  27,<2014-03-25 22:20:26.953 +0800>,<nmr>,<EP-10004463>,<audit>,<TOPSPIN 2.1>,
      <user comment:
       TITLE=WY-6A1 13C NMR CDCl3 BRUKER AVANCE 600TITLE_END
       data hash MD5: 32K
       EE B8 83 07 36 86 CA 5C 83 D8 6F 33 C7 38 B8 E0>)
##END=

$$ hash MD5
$$ 11 46 6B 18 29 20 4E 49 C6 8E 29 E6 72 8E A4 8E
