# Supplementary material for: Three New Cytotoxic Steroidal Alkaloids from Sarcococca hookeriana
Source: Molecules. 2018 May 15;23(5):1181. doi: 10.3390/molecules23051181 (PMC6099570; doi:10.3390/molecules23051181)
Supplement: Supplementary file 1 [file molecules-23-01181-s001.zip › Supporting Information/RAW data (FIDs) of compound 1/44/pdata/1/intrng]

P 0
132.056045   131.684758
77.587341   76.655172
76.647272   75.825699
69.008224   68.518440
61.779962   61.029487
58.493670   57.980187
56.969021   56.329142
54.946687   54.314708
45.522298   45.072013
44.305738   43.792255
42.157009   41.746222
40.387467   39.289403
36.034711   35.631824
35.331634   34.881349
32.211237   31.745152
27.969077   27.021108
24.429993   23.734816
21.001506   20.543321
19.303062   18.915975
14.286728   13.891741
12.920073   12.264394
10.392156   9.752277
