# Supplementary material for: Three New Cytotoxic Steroidal Alkaloids from Sarcococca hookeriana
Source: Molecules. 2018 May 15;23(5):1181. doi: 10.3390/molecules23051181 (PMC6099570; doi:10.3390/molecules23051181)
Supplement: Supplementary file 1 [file molecules-23-01181-s001.zip › Supporting Information/RAW data (FIDs) of compound 1/44/pdata/1/outd]

##TITLE= Parameter file, TOPSPIN		Version 2.1
##JCAMPDX= 5.0
##DATATYPE= Parameter Values
##NPOINTS= 1	$$ modification sequence number
##ORIGIN= Bruker BioSpin GmbH
##OWNER= nmr
$$ 2014-03-15 00:31:26.593 +0800  nmr@EP-10004463
$$ C:/Bruker/TOPSPIN/prog/curdir/changer/inmrchanger/Sep09-2013-1942-nmr/35/data/nmr/owy6a1/44/pdata/1/outd
$$ process C:\Bruker\TOPSPIN\prog\mod\xwish3.exe
##$CURPLOT= <PDFCreator>
##$CURPRIN= <$PDFCreator>
##$DFORMAT= <normdp>
##$LAYOUT= <+/1D_X.xwp>
##$LFORMAT= <normlp>
##$PFORMAT= <normpl>
##$SURQMSG= 1
##END=
