# Supplementary material for: Three New Cytotoxic Steroidal Alkaloids from Sarcococca hookeriana
Source: Molecules. 2018 May 15;23(5):1181. doi: 10.3390/molecules23051181 (PMC6099570; doi:10.3390/molecules23051181)
Supplement: Supplementary file 1 [file molecules-23-01181-s001.zip › Supporting Information/RAW data (FIDs) of compound 1/44/pdata/1/peaklist.xml]

<?xml version="1.0" encoding="UTF-8"?>
<PeakList>
  <PeakList1D>
    <PeakList1DHeader creator="nmr" date="2014-03-25T22:20:45" expNo="44" name="owy6a1" owner="" procNo="1" source="D:">
      <PeakPickDetails>F1=173.373ppm, F2=-2.641ppm, MI=0.21cm, MAXI=16.00cm, PC=1.400
      </PeakPickDetails>
    </PeakList1DHeader>
    <Peak1D F1="170.5876" intensity="1.57" type="0"/>
    <Peak1D F1="132.0696" intensity="3.41" type="0"/>
    <Peak1D F1="131.4459" intensity="1.67" type="0"/>
    <Peak1D F1="77.4417" intensity="14.79" type="0"/>
    <Peak1D F1="77.2297" intensity="15.0" type="0"/>
    <Peak1D F1="77.0178" intensity="14.5" type="0"/>
    <Peak1D F1="76.2651" intensity="3.79" type="0"/>
    <Peak1D F1="68.9478" intensity="2.85" type="0"/>
    <Peak1D F1="61.61" intensity="0.25" type="0"/>
    <Peak1D F1="58.4185" intensity="2.33" type="0"/>
    <Peak1D F1="56.9833" intensity="3.31" type="0"/>
    <Peak1D F1="56.7452" intensity="3.45" type="0"/>
    <Peak1D F1="54.7871" intensity="0.59" type="0"/>
    <Peak1D F1="45.4883" intensity="4.1" type="0"/>
    <Peak1D F1="44.221" intensity="2.44" type="0"/>
    <Peak1D F1="42.1136" intensity="0.65" type="0"/>
    <Peak1D F1="40.0203" intensity="0.56" type="0"/>
    <Peak1D F1="39.9114" intensity="3.55" type="0"/>
    <Peak1D F1="35.958" intensity="2.01" type="0"/>
    <Peak1D F1="35.2974" intensity="4.14" type="0"/>
    <Peak1D F1="32.1797" intensity="2.85" type="0"/>
    <Peak1D F1="27.8736" intensity="3.06" type="0"/>
    <Peak1D F1="24.3502" intensity="2.94" type="0"/>
    <Peak1D F1="24.1559" intensity="2.74" type="0"/>
    <Peak1D F1="20.9503" intensity="3.21" type="0"/>
    <Peak1D F1="19.2765" intensity="4.61" type="0"/>
    <Peak1D F1="14.26" intensity="3.67" type="0"/>
    <Peak1D F1="12.6403" intensity="3.43" type="0"/>
    <Peak1D F1="12.6091" intensity="5.24" type="0"/>
    <Peak1D F1="10.2422" intensity="0.51" type="0"/>
  </PeakList1D>
</PeakList>
