# Supplementary material for: Three New Cytotoxic Steroidal Alkaloids from Sarcococca hookeriana
Source: Molecules. 2018 May 15;23(5):1181. doi: 10.3390/molecules23051181 (PMC6099570; doi:10.3390/molecules23051181)
Supplement: Supplementary file 1 [file molecules-23-01181-s001.zip › Supporting Information/RAW data (FIDs) of compound 1/82/audita.txt]

##TITLE= Audit trail, TOPSPIN		Version 2.1
##JCAMPDX= 5.01
##ORIGIN= Bruker BioSpin GmbH
##OWNER= nmr
$$ D:\/data/nmr/nmr/owy6a1/82/audita.txt
##AUDIT TRAIL=  $$ (NUMBER, WHEN, WHO, WHERE, PROCESS, VERSION, WHAT)
(   1,<2014-03-15 20:57:26.718 +0800>,<nmr>,<EP-10004463>,<go>,<TOPSPIN 2.1>,
      <created by zg
	started at 2014-03-15 20:57:00.687 +0800,
	POWCHK enabled, PULCHK disabled,
       configuration hash MD5:
       2A A9 54 EB 05 81 96 7D 86 DD 26 6A D2 32 D1 CA
       data hash MD5: 64K
       FC 01 45 B9 96 BC 6D EB FE 01 3E C4 7E 64 1D 37>)
(   2,<2014-03-15 20:57:27.515 +0800>,<nmr>,<EP-10004463>,<audit>,<TOPSPIN 2.1>,
      <user comment:
       ICON-NMR User ID: nmr
       data hash MD5: 64K
       FC 01 45 B9 96 BC 6D EB FE 01 3E C4 7E 64 1D 37>)
##END=

$$ hash MD5
$$ 21 D8 07 92 14 06 D4 86 BD E4 E7 10 71 B7 D4 F0
