# Supplementary material for: Three New Cytotoxic Steroidal Alkaloids from Sarcococca hookeriana
Source: Molecules. 2018 May 15;23(5):1181. doi: 10.3390/molecules23051181 (PMC6099570; doi:10.3390/molecules23051181)
Supplement: Supplementary file 1 [file molecules-23-01181-s001.zip › Supporting Information/RAW data (FIDs) of compound 1/82/pdata/1/auditp.txt]

##TITLE= Audit trail, TOPSPIN		Version 2.1
##JCAMPDX= 5.01
##ORIGIN= Bruker BioSpin GmbH
##OWNER= nmr
$$ D:\/data/nmr/nmr/owy6a1/82/pdata/1/auditp.txt
##AUDIT TRAIL=  $$ (NUMBER, WHEN, WHO, WHERE, PROCESS, VERSION, WHAT)
(   1,<2014-03-15 20:57:26.718 +0800>,<nmr>,<EP-10004463>,<go>,<TOPSPIN 2.1>,
      <created by zg
	started at 2014-03-15 20:57:00.687 +0800,
	POWCHK enabled, PULCHK disabled,
       configuration hash MD5:
       2A A9 54 EB 05 81 96 7D 86 DD 26 6A D2 32 D1 CA
       data hash MD5: 64K
       FC 01 45 B9 96 BC 6D EB FE 01 3E C4 7E 64 1D 37>)
(   2,<2014-03-15 20:57:27.062 +0800>,<nmr>,<EP-10004463>,<proc1d>,<TOPSPIN 2.1>,
      <Start of raw data processing
       ef LB = 0.3 FT_mod = 6 PKNL = 1 SI = 32K 
       data hash MD5: 32K
       C1 18 22 9D E0 E2 20 62 3A 8C AC 6D F5 CA 4E 96>)
(   3,<2014-03-15 20:57:27.296 +0800>,<nmr>,<EP-10004463>,<proc1d>,<TOPSPIN 2.1>,
      <apk 
       data hash MD5: 32K
       64 95 B4 CB 97 82 CF E3 0F E9 52 2D 3B 9B D0 69>)
(   4,<2014-03-15 20:57:27.390 +0800>,<nmr>,<EP-10004463>,<proc1d>,<TOPSPIN 2.1>,
      <abs ABSG = 5 
       data hash MD5: 32K
       FF 3A 48 1C 21 BF 09 2D 7A 0E 90 01 76 BA F9 2D>)
(   5,<2014-03-15 20:57:27.531 +0800>,<nmr>,<EP-10004463>,<audit>,<TOPSPIN 2.1>,
      <user comment:
       ICON-NMR User ID: nmr
       data hash MD5: 32K
       FF 3A 48 1C 21 BF 09 2D 7A 0E 90 01 76 BA F9 2D>)
(   6,<2014-03-25 22:15:59.984 +0800>,<nmr>,<EP-10004463>,<audit>,<TOPSPIN 2.1>,
      <user comment:
       TITLE=WY-6A1 1H NMR CDCl3 BRUKER AVANCE 600TITLE_END
       data hash MD5: 32K
       FF 3A 48 1C 21 BF 09 2D 7A 0E 90 01 76 BA F9 2D>)
##END=

$$ hash MD5
$$ E3 EA 49 3E 0E 5D 3E 4D 8B E3 FD C4 A6 09 A0 8B
