# Supplementary material for: Three New Cytotoxic Steroidal Alkaloids from Sarcococca hookeriana
Source: Molecules. 2018 May 15;23(5):1181. doi: 10.3390/molecules23051181 (PMC6099570; doi:10.3390/molecules23051181)
Supplement: Supplementary file 1 [file molecules-23-01181-s001.zip › Supporting Information/RAW data (FIDs) of compound 1/82/pdata/1/integrals.txt]

   Current data set:
   NAME =	owy6a1	EXPNO =	82	PROCNO = 1
   USER =	nmr	DU    =	D:

   Number   Integrated Region     Integral
     1      6.493      6.337         1.03136
     2      6.092      5.936         1.00000
     3      4.427      4.314         1.00634
     4      4.032      3.920         1.06027
     5      3.907      3.813         1.04518
     6      3.794      3.688         1.04988
     7      3.193      2.980         0.26703
     8      2.780      2.649         1.00964
     9      2.492      2.323         0.94344
    10      2.235      2.098         5.66185
    11      1.928      1.850         1.24542
    12      1.846      1.794         4.17896
    13      1.794      1.716         5.76093
    14      1.716      1.608         2.45924
    15      1.595      1.496         1.30343
    16      1.492      1.288         6.21601
    17      1.288      1.215         1.50621
    18      1.198      1.133         3.19936
    19      1.133      0.942         3.30431
    20      0.934      0.770         4.06309
    21      0.718      0.519         4.28272
