# Supplementary material for: Three New Cytotoxic Steroidal Alkaloids from Sarcococca hookeriana
Source: Molecules. 2018 May 15;23(5):1181. doi: 10.3390/molecules23051181 (PMC6099570; doi:10.3390/molecules23051181)
Supplement: Supplementary file 1 [file molecules-23-01181-s001.zip › Supporting Information/RAW data (FIDs) of compound 1/82/pdata/1/intrng]

A 1.0 #regions in PPM
# low field   high field  bias        slope
  6.493170728278123  6.336633343314813  0.0  0.0  # for region 1
  6.092435022772048  5.935897637808738  0.0  0.0  # for region 2
  4.426877246762424  4.3141703295888405  0.0  0.0  # for region 3
  4.032403036654881  3.9196961194812974  0.0  0.0  # for region 4
  3.9071731286842324  3.813250697706246  0.0  0.0  # for region 5
  3.794466211510649  3.6880207897355977  0.0  0.0  # for region 6
  3.1933626532515365  2.980471809701434  0.0  0.0  # for region 7
  2.780103956948396  2.6486125535792153  0.0  0.0  # for region 8
  2.4920751686159046  2.3230147928555294  0.0  0.0  # for region 9
  2.2353538572760754  2.097600958508362  0.0  0.0  # for region 10
  1.9282127205186264  1.8503924761927624  0.0  0.0  # for region 11
  1.84606912928577  1.7941889664018609  0.0  0.0  # for region 12
  1.7941889664018609  1.7163687220759969  0.0  0.0  # for region 13
  1.7163687220759969  1.608285049401186  0.0  0.0  # for region 14
  1.5953150086802088  1.4958780298193828  0.0  0.0  # for region 15
  1.4915546829123902  1.2883573782837459  0.0  0.0  # for region 16
  1.2883573782837459  1.2148604808648744  0.0  0.0  # for region 17
  1.1975670932369047  1.132716889632018  0.0  0.0  # for region 18
  1.132716889632018  0.942489625724351  0.0  0.0  # for region 19
  0.933842931910366  0.7695557494446535  0.0  0.0  # for region 20
  0.7176755865607444  0.5188016288390923  0.0  0.0  # for region 21
