# Supplementary material for: Three New Cytotoxic Steroidal Alkaloids from Sarcococca hookeriana
Source: Molecules. 2018 May 15;23(5):1181. doi: 10.3390/molecules23051181 (PMC6099570; doi:10.3390/molecules23051181)
Supplement: Supplementary file 1 [file molecules-23-01181-s001.zip › Supporting Information/RAW data (FIDs) of compound 1/82/pdata/1/peaklist.xml]

<?xml version="1.0" encoding="UTF-8"?>
<PeakList>
  <PeakList1D>
    <PeakList1DHeader creator="nmr" date="2014-03-25T22:16:16" expNo="82" name="owy6a1" owner="" procNo="1" source="D:">
      <PeakPickDetails>F1=7.894ppm, F2=-1.297ppm, MI=0.22cm, MAXI=16.00cm, PC=1.000
      </PeakPickDetails>
    </PeakList1DHeader>
    <Peak1D F1="7.2398" intensity="11.25" type="0"/>
    <Peak1D F1="6.4478" intensity="0.38" type="0"/>
    <Peak1D F1="6.4459" intensity="0.41" type="0"/>
    <Peak1D F1="6.4365" intensity="1.18" type="0"/>
    <Peak1D F1="6.4344" intensity="1.19" type="0"/>
    <Peak1D F1="6.425" intensity="1.19" type="0"/>
    <Peak1D F1="6.4228" intensity="1.21" type="0"/>
    <Peak1D F1="6.4133" intensity="0.39" type="0"/>
    <Peak1D F1="6.4114" intensity="0.37" type="0"/>
    <Peak1D F1="6.0489" intensity="1.29" type="0"/>
    <Peak1D F1="6.0402" intensity="1.26" type="0"/>
    <Peak1D F1="4.3511" intensity="1.66" type="0"/>
    <Peak1D F1="4.345" intensity="1.66" type="0"/>
    <Peak1D F1="3.9768" intensity="0.58" type="0"/>
    <Peak1D F1="3.9684" intensity="0.92" type="0"/>
    <Peak1D F1="3.9646" intensity="0.97" type="0"/>
    <Peak1D F1="3.9609" intensity="0.91" type="0"/>
    <Peak1D F1="3.9572" intensity="1.13" type="0"/>
    <Peak1D F1="3.9487" intensity="0.75" type="0"/>
    <Peak1D F1="3.8771" intensity="0.27" type="0"/>
    <Peak1D F1="3.8659" intensity="0.8" type="0"/>
    <Peak1D F1="3.8551" intensity="1.14" type="0"/>
    <Peak1D F1="3.844" intensity="0.75" type="0"/>
    <Peak1D F1="3.8326" intensity="0.23" type="0"/>
    <Peak1D F1="3.7605" intensity="0.72" type="0"/>
    <Peak1D F1="3.7539" intensity="1.76" type="0"/>
    <Peak1D F1="3.7472" intensity="1.71" type="0"/>
    <Peak1D F1="3.7405" intensity="0.67" type="0"/>
    <Peak1D F1="3.1346" intensity="1.06" type="0"/>
    <Peak1D F1="3.0414" intensity="1.06" type="0"/>
    <Peak1D F1="2.8015" intensity="0.29" type="0"/>
    <Peak1D F1="2.7505" intensity="1.16" type="0"/>
    <Peak1D F1="2.7383" intensity="1.13" type="0"/>
    <Peak1D F1="2.4062" intensity="0.48" type="0"/>
    <Peak1D F1="2.1521" intensity="8.92" type="0"/>
    <Peak1D F1="2.1199" intensity="0.25" type="0"/>
    <Peak1D F1="1.8953" intensity="0.57" type="0"/>
    <Peak1D F1="1.89" intensity="1.01" type="0"/>
    <Peak1D F1="1.8846" intensity="0.68" type="0"/>
    <Peak1D F1="1.8744" intensity="0.7" type="0"/>
    <Peak1D F1="1.8691" intensity="1.08" type="0"/>
    <Peak1D F1="1.8638" intensity="0.67" type="0"/>
    <Peak1D F1="1.8473" intensity="0.29" type="0"/>
    <Peak1D F1="1.8313" intensity="0.59" type="0"/>
    <Peak1D F1="1.8172" intensity="11.04" type="0"/>
    <Peak1D F1="1.8155" intensity="8.9" type="0"/>
    <Peak1D F1="1.7986" intensity="0.7" type="0"/>
    <Peak1D F1="1.7934" intensity="0.73" type="0"/>
    <Peak1D F1="1.7866" intensity="0.65" type="0"/>
    <Peak1D F1="1.7642" intensity="1.66" type="0"/>
    <Peak1D F1="1.7562" intensity="1.34" type="0"/>
    <Peak1D F1="1.7487" intensity="6.45" type="0"/>
    <Peak1D F1="1.7473" intensity="6.48" type="0"/>
    <Peak1D F1="1.7373" intensity="6.2" type="0"/>
    <Peak1D F1="1.7358" intensity="6.17" type="0"/>
    <Peak1D F1="1.7208" intensity="0.47" type="0"/>
    <Peak1D F1="1.7093" intensity="0.24" type="0"/>
    <Peak1D F1="1.6993" intensity="0.66" type="0"/>
    <Peak1D F1="1.6885" intensity="0.67" type="0"/>
    <Peak1D F1="1.6756" intensity="1.5" type="0"/>
    <Peak1D F1="1.6649" intensity="1.48" type="0"/>
    <Peak1D F1="1.6496" intensity="1.29" type="0"/>
    <Peak1D F1="1.6401" intensity="1.38" type="0"/>
    <Peak1D F1="1.6259" intensity="0.61" type="0"/>
    <Peak1D F1="1.6164" intensity="0.53" type="0"/>
    <Peak1D F1="1.5875" intensity="0.31" type="0"/>
    <Peak1D F1="1.582" intensity="0.35" type="0"/>
    <Peak1D F1="1.5756" intensity="0.41" type="0"/>
    <Peak1D F1="1.5709" intensity="0.61" type="0"/>
    <Peak1D F1="1.5676" intensity="0.58" type="0"/>
    <Peak1D F1="1.5625" intensity="0.59" type="0"/>
    <Peak1D F1="1.5549" intensity="0.65" type="0"/>
    <Peak1D F1="1.5518" intensity="0.66" type="0"/>
    <Peak1D F1="1.5462" intensity="0.48" type="0"/>
    <Peak1D F1="1.5398" intensity="0.35" type="0"/>
    <Peak1D F1="1.5355" intensity="0.41" type="0"/>
    <Peak1D F1="1.4698" intensity="0.26" type="0"/>
    <Peak1D F1="1.4518" intensity="0.57" type="0"/>
    <Peak1D F1="1.4321" intensity="1.14" type="0"/>
    <Peak1D F1="1.427" intensity="1.02" type="0"/>
    <Peak1D F1="1.4088" intensity="1.54" type="0"/>
    <Peak1D F1="1.4064" intensity="1.53" type="0"/>
    <Peak1D F1="1.3883" intensity="0.55" type="0"/>
    <Peak1D F1="1.3829" intensity="0.82" type="0"/>
    <Peak1D F1="1.3763" intensity="0.62" type="0"/>
    <Peak1D F1="1.3644" intensity="0.35" type="0"/>
    <Peak1D F1="1.3518" intensity="1.0" type="0"/>
    <Peak1D F1="1.3466" intensity="1.49" type="0"/>
    <Peak1D F1="1.3305" intensity="2.41" type="0"/>
    <Peak1D F1="1.314" intensity="1.51" type="0"/>
    <Peak1D F1="1.3099" intensity="1.14" type="0"/>
    <Peak1D F1="1.3026" intensity="0.81" type="0"/>
    <Peak1D F1="1.2864" intensity="0.37" type="0"/>
    <Peak1D F1="1.2805" intensity="0.29" type="0"/>
    <Peak1D F1="1.2582" intensity="0.69" type="0"/>
    <Peak1D F1="1.2531" intensity="0.87" type="0"/>
    <Peak1D F1="1.2478" intensity="0.72" type="0"/>
    <Peak1D F1="1.2388" intensity="0.72" type="0"/>
    <Peak1D F1="1.2324" intensity="0.99" type="0"/>
    <Peak1D F1="1.226" intensity="0.87" type="0"/>
    <Peak1D F1="1.2007" intensity="0.51" type="0"/>
    <Peak1D F1="1.1829" intensity="15.0" type="0"/>
    <Peak1D F1="1.1462" intensity="0.29" type="0"/>
    <Peak1D F1="1.1224" intensity="0.23" type="0"/>
    <Peak1D F1="1.112" intensity="0.32" type="0"/>
    <Peak1D F1="1.1066" intensity="0.53" type="0"/>
    <Peak1D F1="1.0995" intensity="0.68" type="0"/>
    <Peak1D F1="1.0852" intensity="1.04" type="0"/>
    <Peak1D F1="1.0782" intensity="1.39" type="0"/>
    <Peak1D F1="1.0645" intensity="0.75" type="0"/>
    <Peak1D F1="1.0577" intensity="1.02" type="0"/>
    <Peak1D F1="1.0474" intensity="0.72" type="0"/>
    <Peak1D F1="1.0389" intensity="0.42" type="0"/>
    <Peak1D F1="1.0286" intensity="0.44" type="0"/>
    <Peak1D F1="1.0237" intensity="0.82" type="0"/>
    <Peak1D F1="1.0129" intensity="0.76" type="0"/>
    <Peak1D F1="1.0068" intensity="0.76" type="0"/>
    <Peak1D F1="1.0031" intensity="0.49" type="0"/>
    <Peak1D F1="0.9952" intensity="0.72" type="0"/>
    <Peak1D F1="0.9857" intensity="0.39" type="0"/>
    <Peak1D F1="0.9741" intensity="0.37" type="0"/>
    <Peak1D F1="0.8876" intensity="0.26" type="0"/>
    <Peak1D F1="0.8805" intensity="0.32" type="0"/>
    <Peak1D F1="0.8642" intensity="1.06" type="0"/>
    <Peak1D F1="0.8537" intensity="3.68" type="0"/>
    <Peak1D F1="0.8434" intensity="3.83" type="0"/>
    <Peak1D F1="0.8223" intensity="0.39" type="0"/>
    <Peak1D F1="0.8164" intensity="0.28" type="0"/>
    <Peak1D F1="0.7138" intensity="0.39" type="0"/>
    <Peak1D F1="0.6853" intensity="0.54" type="0"/>
    <Peak1D F1="0.6789" intensity="0.57" type="0"/>
    <Peak1D F1="0.6649" intensity="0.86" type="0"/>
    <Peak1D F1="0.6613" intensity="0.84" type="0"/>
    <Peak1D F1="0.658" intensity="0.82" type="0"/>
    <Peak1D F1="0.647" intensity="0.73" type="0"/>
    <Peak1D F1="0.6354" intensity="13.68" type="0"/>
  </PeakList1D>
</PeakList>
