# Supplementary material for: Three New Cytotoxic Steroidal Alkaloids from Sarcococca hookeriana
Source: Molecules. 2018 May 15;23(5):1181. doi: 10.3390/molecules23051181 (PMC6099570; doi:10.3390/molecules23051181)
Supplement: Supplementary file 1 [file molecules-23-01181-s001.zip › Supporting Information/RAW data (FIDs) of compound 1/82/pdata/1/peakrng]

P    #regions in PPM
# 2014-03-25 22:16:17 +0800  nmr@EP-10004463
# low field   high field   mi   maxi
  7.893941537858284  -1.2965894313390418  0.223  16.000  # for region 1
