# Supplementary material for: Three New Cytotoxic Steroidal Alkaloids from Sarcococca hookeriana
Source: Molecules. 2018 May 15;23(5):1181. doi: 10.3390/molecules23051181 (PMC6099570; doi:10.3390/molecules23051181)
Supplement: Supplementary file 1 [file molecules-23-01181-s001.zip › Supporting Information/RAW data (FIDs) of compound 1/83/acqu2]

##TITLE= Parameter file, TOPSPIN		Version 2.1
##JCAMPDX= 5.0
##DATATYPE= Parameter Values
##NPOINTS= 6	$$ modification sequence number
##ORIGIN= Bruker BioSpin GmbH
##OWNER= nmr
$$ 2014-03-15 19:53:11.281 +0800  nmr@EP-10004463
$$ C:/Bruker/TOPSPIN/prog/curdir/changer/inmrchanger/Sep09-2013-1942-nmr/35/data/./nmr/owy6a1/83/acqu2
$$ process C:\Bruker\TOPSPIN\prog\mod\dataserver.exe
##$BF1= 600.13
##$FnMODE= 5
##$NUC1= <1H>
##$O1= 2220.481
##$SFO1= 600.132220481
##$SW= 9.2
##$TD= 128
##END=
