# Supplementary material for: Three New Cytotoxic Steroidal Alkaloids from Sarcococca hookeriana
Source: Molecules. 2018 May 15;23(5):1181. doi: 10.3390/molecules23051181 (PMC6099570; doi:10.3390/molecules23051181)
Supplement: Supplementary file 1 [file molecules-23-01181-s001.zip › Supporting Information/RAW data (FIDs) of compound 1/83/pdata/1/auditp.txt]

##TITLE= Audit trail, TOPSPIN		Version 2.1
##JCAMPDX= 5.01
##ORIGIN= Bruker BioSpin GmbH
##OWNER= nmr
$$ D:\/data/nmr/nmr/owy6a1/83/pdata/1/auditp.txt
##AUDIT TRAIL=  $$ (NUMBER, WHEN, WHO, WHERE, PROCESS, VERSION, WHAT)
(   1,<2014-03-15 21:35:37.968 +0800>,<nmr>,<EP-10004463>,<go>,<TOPSPIN 2.1>,
      <created by zg
	started at 2014-03-15 20:59:53.015 +0800,
	POWCHK enabled, PULCHK disabled,
       configuration hash MD5:
       2A A9 54 EB 05 81 96 7D 86 DD 26 6A D2 32 D1 CA
       data hash MD5: 640 * 128
       33 CC 1E 5F C6 0F 0A A4 CA D0 D2 3B 51 FF B5 1F>)
(   2,<2014-03-15 21:35:40.109 +0800>,<nmr>,<EP-10004463>,<proc2d>,<TOPSPIN 2.1>,
      <Start of raw data processing
       xfb same F2: SI = 1K WDW = 4 SSB = 2 FT_mod = 6 PKNL = 1 PHC0 = 90.17022 PHC1 = -16.53752 F1: SI = 1K WDW = 4 SSB = 2 FT_mod = 4 PHC0 = 183.6199 PHC1 = -182
       data hash MD5: 1K * 1K
       F1 18 56 D9 B3 9D 1B F0 A5 0C 16 9E F3 71 3C 29>)
(   3,<2014-03-15 21:35:40.250 +0800>,<nmr>,<EP-10004463>,<proc2d>,<TOPSPIN 2.1>,
      <abs2 F2: ABSG = 5 ABSF1 = 8.294593 ABSF2 = -0.8945926
       data hash MD5: 1K * 1K
       CC 21 E4 F0 8B 5B AC 5B 1A 5B 5E 24 65 9D F3 2E>)
(   4,<2014-03-15 21:35:40.359 +0800>,<nmr>,<EP-10004463>,<proc2d>,<TOPSPIN 2.1>,
      <abs1 F1: ABSG = 5 ABSF1 = 8.300017 ABSF2 = -0.9000167
       data hash MD5: 1K * 1K
       18 4B 05 A4 9D 73 92 46 9D 69 F3 6B 7F 98 DF 70>)
(   5,<2014-03-15 21:35:40.515 +0800>,<nmr>,<EP-10004463>,<audit>,<TOPSPIN 2.1>,
      <user comment:
       ICON-NMR User ID: nmr
       data hash MD5: 1K * 1K
       18 4B 05 A4 9D 73 92 46 9D 69 F3 6B 7F 98 DF 70>)
(   6,<2014-03-25 22:22:53.062 +0800>,<nmr>,<EP-10004463>,<audit>,<TOPSPIN 2.1>,
      <user comment:
       TITLE=WY-6A1 ROESY CDCl3 BRUKER AVANCE 600TITLE_END
       data hash MD5: 1K * 1K
       18 4B 05 A4 9D 73 92 46 9D 69 F3 6B 7F 98 DF 70>)
(   7,<2014-03-25 22:22:53.343 +0800>,<nmr>,<EP-10004463>,<audit>,<TOPSPIN 2.1>,
      <user comment:
       TITLE=WY-6A1 ROESY CDCl3 BRUKER AVANCE 600TITLE_END
       data hash MD5: 1K * 1K
       18 4B 05 A4 9D 73 92 46 9D 69 F3 6B 7F 98 DF 70>)
(   8,<2014-03-25 22:23:22.921 +0800>,<nmr>,<EP-10004463>,<proc2d>,<TOPSPIN 2.1>,
      <pk1 fgphup F1: PHC0 = 0.9058594 PHC1 = -0.4
       data hash MD5: 1K * 1K
       F9 19 DE 28 C2 B2 63 D2 7C 53 17 B8 81 F5 3E 8F>)
(   9,<2014-03-25 22:23:27.703 +0800>,<nmr>,<EP-10004463>,<proc2d>,<TOPSPIN 2.1>,
      <pk1 fgphup F1: PHC0 = 0 PHC1 = 0
       data hash MD5: 1K * 1K
       F9 19 DE 28 C2 B2 63 D2 7C 53 17 B8 81 F5 3E 8F>)
(  10,<2014-03-25 22:23:35.875 +0800>,<nmr>,<EP-10004463>,<proc2d>,<TOPSPIN 2.1>,
      <pk2 fgphup F2: PHC0 = -2.3 PHC1 = 6.4
       data hash MD5: 1K * 1K
       BC B2 92 6C 77 CF BE 99 FF 97 C3 DC 49 ED AC E0>)
##END=

$$ hash MD5
$$ 5E 34 2E 4A 72 C4 FB 83 2A 0E 70 21 40 DD C2 D4
