# Supplementary material for: Three New Cytotoxic Steroidal Alkaloids from Sarcococca hookeriana
Source: Molecules. 2018 May 15;23(5):1181. doi: 10.3390/molecules23051181 (PMC6099570; doi:10.3390/molecules23051181)
Supplement: Supplementary file 1 [file molecules-23-01181-s001.zip › Supporting Information/RAW data (FIDs) of compound 1/83/pdata/1/clevels]

##TITLE= Parameter file, TOPSPIN		Version 2.1
##JCAMPDX= 5.0
##DATATYPE= Parameter Values
##NPOINTS= 17	$$ modification sequence number
##ORIGIN= Bruker BioSpin GmbH
##OWNER= nmr
$$ 2014-03-25 22:24:27.343 +0800  nmr@EP-10004463
$$ D:/data/nmr/nmr/owy6a1/83/pdata/1/clevels
$$ process C:\Bruker\TOPSPIN\prog\mod\dataserver.exe
##$LEVELS= (0..255)
-975624800000 -542013800000 -301118800000 -167288200000 -92937890000 -51632160000
-28684530000 -15935850000 -8853251389.4 -4918472994.1 -2732484996.7 -1518047220.4
-843359566.9 -468533092.7 -260296162.6 -144608979.2 -80338321.8 -44632401
-24795778.3 -13775432.4 -7653018 -4251676.7 -2362042.6 -1312245.9 -729025.5
-405014.2 -225007.9 -125004.4 -69446.9 -38581.6 -21434.2 -11907.9 0 0 0
0 0 0 0 0 0 0 0 0 0 0 0 0 0 0 0 0 0 0 0 0 0 0 0 0 0 0 0 0 0 0 0 0 0 0 0
0 0 0 0 0 0 0 0 0 0 0 0 0 0 0 0 0 0 0 0 0 0 0 0 0 0 0 0 0 0 0 0 0 0 0 0
0 0 0 0 0 0 0 0 0 0 0 0 0 0 0 0 0 0 0 0 0 0 0 0 0 0 0 0 0 0 0 0 0 0 0 0
0 0 0 0 0 0 0 0 0 0 0 0 0 0 0 0 0 0 0 0 0 0 0 0 0 0 0 0 0 0 0 0 0 0 0 0
0 0 0 0 0 0 0 0 0 0 0 0 0 0 0 0 0 0 0 0 0 0 0 0 0 0 0 0 0 0 0 0 0 0 0 0
0 0 0 0 0 0 0 0 0 0 0 0 0 0 0 0 0 0 0 0 0 0 0 0 0 0 0 0 0 0 0 0 0 0 0 0
0 0 0 0 0
##$LEVSIGN= 2
##$MAXLEV= 60
##$METHOD= 0
##$NEGBASE= -11907.9
##$NEGINCR= 1.8
##$POSBASE= 11907.9
##$POSINCR= 1.8
##END=
