# Supplementary material for: Three New Cytotoxic Steroidal Alkaloids from Sarcococca hookeriana
Source: Molecules. 2018 May 15;23(5):1181. doi: 10.3390/molecules23051181 (PMC6099570; doi:10.3390/molecules23051181)
Supplement: Supplementary file 1 [file molecules-23-01181-s001.zip › Supporting Information/RAW data (FIDs) of compound 1/83/pdata/1/parm.txt]

NAME             owy6a1                
EXPNO                83                
PROCNO                1                
Date_          20140315                
Time              21.00                
INSTRUM           spect                
PROBHD   5 mm CPTCI 1H-                
PULPROG         roesyph                
TD                  640                
SOLVENT           CDCl3                
NS                    8                
DS                    4                
SWH            5514.706 Hz             
FIDRES         8.616728 Hz             
AQ            0.0580767 sec            
RG                  128                
DW               90.667 usec           
DE                 6.50 usec           
TE                297.0 K              
D0           0.00008147 sec            
D1           1.01495004 sec            
D12          0.00002000 sec            
IN0          0.00018110 sec            

======== CHANNEL f1 ========
NUC1                 1H                
P1                 8.00 usec           
P15          1000000.00 usec           
PL1                6.40 dB             
PL11              30.28 dB             
PL1W         3.73460507 W              
PL11W        0.01528427 W              
SFO1        600.1322205 MHz            
ND0                   1                
TD                  128                
SFO1           600.1322 MHz            
FIDRES        43.134502 Hz             
SW                9.200 ppm            
FnMODE      States-TPPI                
SI                 1024                
SF          600.1300000 MHz            
WDW               QSINE                
SSB                   2                
LB                 0.00 Hz             
GB                    0                
PC                 1.00                
SI                 1024                
MC2         States-TPPI                
SF          600.1300000 MHz            
WDW               QSINE                
SSB                   2                
LB                 0.00 Hz             
GB                    0                
