# Supplementary material for: Three New Cytotoxic Steroidal Alkaloids from Sarcococca hookeriana
Source: Molecules. 2018 May 15;23(5):1181. doi: 10.3390/molecules23051181 (PMC6099570; doi:10.3390/molecules23051181)
Supplement: Supplementary file 1 [file molecules-23-01181-s001.zip › Supporting Information/RAW data (FIDs) of compound 1/83/pdata/1/portf]

#!Portfolio 0.5
1 /dummy
"D:\" "nmr" "owy6a1" 83 1
"D:\" "nmr" "owy6a1" 83 98
"D:\" "nmr" "owy6a1" 83 98
