# Supplementary material for: Three New Cytotoxic Steroidal Alkaloids from Sarcococca hookeriana
Source: Molecules. 2018 May 15;23(5):1181. doi: 10.3390/molecules23051181 (PMC6099570; doi:10.3390/molecules23051181)
Supplement: Supplementary file 1 [file molecules-23-01181-s001.zip › Supporting Information/RAW data (FIDs) of compound 1/83/pdata/98/auditp.txt]

##TITLE= Audit trail, TOPSPIN		Version 2.1
##JCAMPDX= 5.01
##ORIGIN= Bruker BioSpin GmbH
##OWNER= nmr
$$ D:\/data/nmr/nmr/owy6a1/83/pdata/98/auditp.txt
##AUDIT TRAIL=  $$ (NUMBER, WHEN, WHO, WHERE, PROCESS, VERSION, WHAT)
(   1,<2014-03-15 21:35:40.421 +0800>,<nmr>,<EP-10004463>,<mvrow>,<TOPSPIN 2.1>,
      <rhpp from
       1 83 "owy6a1" "nmr" "D:\"
       data hash MD5: 1K
       72 56 A4 C1 97 16 5C 09 76 35 29 FE 8F AC A8 87>)
##END=

$$ hash MD5
$$ 67 46 3F 9E 46 88 C2 0E BC 7F 00 CB 39 3E B8 7D
