# Supplementary material for: Three New Cytotoxic Steroidal Alkaloids from Sarcococca hookeriana
Source: Molecules. 2018 May 15;23(5):1181. doi: 10.3390/molecules23051181 (PMC6099570; doi:10.3390/molecules23051181)
Supplement: Supplementary file 1 [file molecules-23-01181-s001.zip › Supporting Information/RAW data (FIDs) of compound 1/83/pdata/98/used_from]

##TITLE= Parameter file, TOPSPIN		Version 2.1
##JCAMPDX= 5.0
##DATATYPE= Parameter Values
##NPOINTS= 1	$$ modification sequence number
##ORIGIN= Bruker BioSpin GmbH
##OWNER= nmr
$$ 2014-03-15 21:35:40.421 +0800  nmr@EP-10004463
$$ D:\/data/nmr/nmr/owy6a1/83/pdata/98/used_from
$$ process C:\Bruker\TOPSPIN\prog\mod\mvrow.exe
##$CUREXP= <row>
##$DETAILS= <positive projection of all 1024 rows>
##$DU= <D:\>
##$EXPNO= 83
##$NAME= <owy6a1>
##$PROCNO= 1
##$PROCNO2= 1
##$TYPE= <nmr>
##$USER= <nmr>
##END=
