# Supplementary material for: Three New Cytotoxic Steroidal Alkaloids from Sarcococca hookeriana
Source: Molecules. 2018 May 15;23(5):1181. doi: 10.3390/molecules23051181 (PMC6099570; doi:10.3390/molecules23051181)
Supplement: Supplementary file 1 [file molecules-23-01181-s001.zip › Supporting Information/RAW data (FIDs) of compound 1/83/pulseprogram]

# 1 "C:/Bruker/TOPSPIN/exp/stan/nmr/lists/pp/roesyph"
;roesyph
;avance-version (08/06/03)
;2D ROESY with cw spinlock for mixing
;phase sensitive
;
;A. Bax & D.G. Davis, J. Magn. Reson 63, 207-213 (1985)
;
;$CLASS=HighRes
;$DIM=2D
;$TYPE=
;$SUBTYPE=
;$COMMENT=


# 1 "C:/Bruker/TOPSPIN/exp/stan/nmr/lists/pp/Avance.incl" 1
;Avance3.incl
;   for AV III
;
;avance-version (07/12/14)
;
;$CLASS=HighRes Incl
;$COMMENT=


;$Id: Avance3.incl,v 1.6.2.2 2007/12/14 16:06:46 ber Exp $
# 15 "C:/Bruker/TOPSPIN/exp/stan/nmr/lists/pp/roesyph" 2


"d12=20u"


"in0=inf1"

"d0=in0/2-p1*2/3.1416-4u"


"acqt0=0"


# 1 "mc_line 29 file C:/Bruker/TOPSPIN/exp/stan/nmr/lists/pp/roesyph expanding definition part of mc command before ze"
define delay MCWRK
define delay MCREST
define loopcounter ST1CNT
"ST1CNT = td1 / (2)"
"MCWRK = 0.333333*d1"
"MCREST = d1 - d1"
    dccorr
# 29 "C:/Bruker/TOPSPIN/exp/stan/nmr/lists/pp/roesyph"
1 ze
# 1 "mc_line 29 file C:/Bruker/TOPSPIN/exp/stan/nmr/lists/pp/roesyph expanding definition of mc command after ze"
# 30 "C:/Bruker/TOPSPIN/exp/stan/nmr/lists/pp/roesyph"
# 1 "mc_line 30 file C:/Bruker/TOPSPIN/exp/stan/nmr/lists/pp/roesyph expanding start label for mc command"
2 MCWRK 
LBLSTS1, MCWRK 
LBLF1, MCWRK
  MCREST
# 31 "C:/Bruker/TOPSPIN/exp/stan/nmr/lists/pp/roesyph"
3 d12 pl1:f1
  p1 ph1
  d0 
  4u pl11:f1
  p15 ph2
  go=2 ph31
# 1 "mc_line 37 file C:/Bruker/TOPSPIN/exp/stan/nmr/lists/pp/roesyph expanding mc command in line"
  MCWRK  wr #0 if #0 zd ip1
  lo to LBLSTS1 times 2
  MCWRK id0
  lo to LBLF1 times ST1CNT
  MCWRK
# 38 "C:/Bruker/TOPSPIN/exp/stan/nmr/lists/pp/roesyph"
exit


ph1=0 2 2 0 1 3 3 1 
ph2=0 2 0 2 1 3 1 3
ph31=0 2 2 0 1 3 3 1


;pl1 : f1 channel - power level for pulse (default)
;pl11: f1 channel - power level for ROESY-spinlock
;p1 : f1 channel -  90 degree high power pulse
;p15: f1 channel - pulse for ROESY spinlock
;d0 : incremented delay (2D)
;d1 : relaxation delay; 1-5 * T1
;d12: delay for power switching                      [20 usec]
;inf1: 1/SW = 2 * DW
;in0: 1/(1 * SW) = 2 * DW
;nd0: 1
;NS: 8 * n
;DS: 16
;td1: number of experiments
;FnMODE: States-TPPI, TPPI, States or QSEQ


;Processing

;PHC0(F1): 180
;PHC1(F1): -180
;FCOR(F1): 1


;$Id: roesyph,v 1.8.2.1 2008/06/03 13:18:46 ber Exp $
