# Supplementary material for: Three New Cytotoxic Steroidal Alkaloids from Sarcococca hookeriana
Source: Molecules. 2018 May 15;23(5):1181. doi: 10.3390/molecules23051181 (PMC6099570; doi:10.3390/molecules23051181)
Supplement: Supplementary file 1 [file molecules-23-01181-s001.zip › Supporting Information/RAW data (FIDs) of compound 1/83/shimvalues]

# Sat Mar 15 21:00:21 2014
#$$PROBEID=2
#$$PROBEINFO=5 mm CPTCI 1H-13C/15N/D Z-GRD Z75812/0063
#$$PICSINFO=Z75812_0063_02.par
#
# Active Shim Gradients
#
Z           		-8181           
Z2          		1192            
Z3          		-1085           
Z4          		4686            
Z5          		48              
Z6          		-13874          
Z7          		1111            
Z8          		25593           
X           		-20243          
XZ          		-2904           
XZ2         		-8709           
XZ3         		-556            
XZ4         		-264            
XZ5         		-4209           
Y           		3429            
YZ          		3447            
YZ2         		6124            
YZ3         		-2473           
YZ4         		1006            
YZ5         		10523           
XY          		13383           
XYZ         		1400            
XYZ2        		-2179           
XYZ3        		846             
XYZ4        		1661            
XYZ5        		0               
(X2-Y2)     		-10353          
(X2-Y2)Z    		-1894           
(X2-Y2)Z2   		1923            
(X2-Y2)Z3   		569             
(X2-Y2)Z4   		-1423           
(X2-Y2)Z5   		0               
X3          		-14             
X3Z         		-8588           
Y3          		9329            
Y3Z         		-2420           
#
# Lock Parameter
#
LOCKPHASE		310.400 
LOCKPOWER		-30.000 
LOCKGAIN		115.827 
LOCKDC		-75.000 
LOCKSHIFT		7.240   
FIELD		-1098.451
LOOPGAIN		-12.000 
LOOPTIME		0.400   
LOOPFILTER		100.000 
#
IEEE64_VERSION_CODE 1
#
# Shim currents 
#
SHIM_SETTING [1 ]  -3935.79190942  
SHIM_SETTING [2 ]  -7346.24059683  
SHIM_SETTING [3 ]  -2163.75511942  
SHIM_SETTING [4 ]  35737.54374734  
SHIM_SETTING [5 ]  -14048.36552828 
SHIM_SETTING [6 ]  -12480.33218930 
SHIM_SETTING [7 ]  16038.65694480  
SHIM_SETTING [8 ]  14405.92058073  
SHIM_SETTING [9 ]  -647.36091325   
SHIM_SETTING [10]  -1241.56273681  
SHIM_SETTING [11]  0.00000000      
SHIM_SETTING [12]  11748.70700000  
SHIM_SETTING [13]  6909.55100000   
SHIM_SETTING [14]  4158.49800000   
SHIM_SETTING [15]  -32018.06589450 
SHIM_SETTING [16]  -22283.38789450 
SHIM_SETTING [17]  -16129.97200000 
SHIM_SETTING [18]  -12580.97300000 
SHIM_SETTING [19]  -12252.47860677 
SHIM_SETTING [20]  -2020.31760677  
SHIM_SETTING [21]  -6908.53300000  
SHIM_SETTING [22]  -3961.64800000  
SHIM_SETTING [23]  -12032.21100000 
SHIM_SETTING [24]  -8643.24200000  
SHIM_SETTING [25]  -5429.18600000  
SHIM_SETTING [26]  -5720.43000000  
SHIM_SETTING [27]  -4172.16900000  
SHIM_SETTING [28]  14696.22280734  
SHIM_SETTING [29]  8156.92500000   
SHIM_SETTING [30]  5839.81900000   
SHIM_SETTING [31]  4942.44400000   
SHIM_SETTING [32]  4968.08880734   
SHIM_SETTING [33]  9274.47700000   
SHIM_SETTING [34]  5225.18900000   
SHIM_SETTING [35]  13770.31700000  
SHIM_SETTING [36]  12866.06400000  
SHIM_SETTING [37]  -8850.27114235  
SHIM_SETTING [38]  9922.56485765   
SHIM_SETTING [39]  -8006.98100000  
SHIM_SETTING [40]  0.00000000      
