# Supplementary material for: Three New Cytotoxic Steroidal Alkaloids from Sarcococca hookeriana
Source: Molecules. 2018 May 15;23(5):1181. doi: 10.3390/molecules23051181 (PMC6099570; doi:10.3390/molecules23051181)
Supplement: Supplementary file 1 [file molecules-23-01181-s001.zip › Supporting Information/RAW data (FIDs) of compound 1/84/audita.txt]

##TITLE= Audit trail, TOPSPIN		Version 2.1
##JCAMPDX= 5.01
##ORIGIN= Bruker BioSpin GmbH
##OWNER= nmr
$$ D:\/data/nmr/nmr/owy6a1/84/audita.txt
##AUDIT TRAIL=  $$ (NUMBER, WHEN, WHO, WHERE, PROCESS, VERSION, WHAT)
(   1,<2014-03-15 21:41:06.015 +0800>,<nmr>,<EP-10004463>,<go>,<TOPSPIN 2.1>,
      <created by zg
	started at 2014-03-15 21:37:49.859 +0800,
	POWCHK enabled, PULCHK disabled,
       configuration hash MD5:
       2A A9 54 EB 05 81 96 7D 86 DD 26 6A D2 32 D1 CA
       data hash MD5: 2K * 128
       E5 7E 55 80 04 75 1E 93 90 D9 20 98 CB 0B EB 3D>)
(   2,<2014-03-15 21:41:07.312 +0800>,<nmr>,<EP-10004463>,<audit>,<TOPSPIN 2.1>,
      <user comment:
       ICON-NMR User ID: nmr
       data hash MD5: 2K * 128
       E5 7E 55 80 04 75 1E 93 90 D9 20 98 CB 0B EB 3D>)
##END=

$$ hash MD5
$$ 78 6B 8B 76 7C 51 AB 2A EA 1C CD 19 61 AC 9B 0A
