# Supplementary material for: Three New Cytotoxic Steroidal Alkaloids from Sarcococca hookeriana
Source: Molecules. 2018 May 15;23(5):1181. doi: 10.3390/molecules23051181 (PMC6099570; doi:10.3390/molecules23051181)
Supplement: Supplementary file 1 [file molecules-23-01181-s001.zip › Supporting Information/RAW data (FIDs) of compound 1/84/pdata/1/auditp.txt]

##TITLE= Audit trail, TOPSPIN		Version 2.1
##JCAMPDX= 5.01
##ORIGIN= Bruker BioSpin GmbH
##OWNER= nmr
$$ D:\/data/nmr/nmr/owy6a1/84/pdata/1/auditp.txt
##AUDIT TRAIL=  $$ (NUMBER, WHEN, WHO, WHERE, PROCESS, VERSION, WHAT)
(   1,<2014-03-15 21:41:06.015 +0800>,<nmr>,<EP-10004463>,<go>,<TOPSPIN 2.1>,
      <created by zg
	started at 2014-03-15 21:37:49.859 +0800,
	POWCHK enabled, PULCHK disabled,
       configuration hash MD5:
       2A A9 54 EB 05 81 96 7D 86 DD 26 6A D2 32 D1 CA
       data hash MD5: 2K * 128
       E5 7E 55 80 04 75 1E 93 90 D9 20 98 CB 0B EB 3D>)
(   2,<2014-03-15 21:41:06.750 +0800>,<nmr>,<EP-10004463>,<proc2d>,<TOPSPIN 2.1>,
      <Start of raw data processing
       xfb same F2: SI = 1K WDW = 3 SSB = 0 FT_mod = 6 PKNL = 1 F1: SI = 1K ME_mod = 2 NCOEF = 100 WDW = 3 SSB = 0 FT_mod = 6 PH_mod = 2
       data hash MD5: 1K * 1K
       E9 D3 22 21 66 1C EE 9B 9F 1C 97 DE E8 64 12 6A>)
(   3,<2014-03-15 21:41:07.046 +0800>,<nmr>,<EP-10004463>,<proc2d>,<TOPSPIN 2.1>,
      <abs2 F2: ABSG = 5 ABSF1 = 8.299209 ABSF2 = -0.8899769
       data hash MD5: 1K * 1K
       25 16 3A D3 61 A3 DD 2D 04 C6 5D 35 47 93 5A 67>)
(   4,<2014-03-15 21:41:07.171 +0800>,<nmr>,<EP-10004463>,<proc2d>,<TOPSPIN 2.1>,
      <abs1 F1: ABSG = 5 ABSF1 = 8.304066 ABSF2 = -0.8959684
       data hash MD5: 1K * 1K
       42 B4 C4 50 91 56 CC 30 DA 37 35 E6 7C B0 DE F0>)
(   5,<2014-03-15 21:41:07.343 +0800>,<nmr>,<EP-10004463>,<audit>,<TOPSPIN 2.1>,
      <user comment:
       ICON-NMR User ID: nmr
       data hash MD5: 1K * 1K
       42 B4 C4 50 91 56 CC 30 DA 37 35 E6 7C B0 DE F0>)
(   6,<2014-03-25 22:25:16.656 +0800>,<nmr>,<EP-10004463>,<proc2d>,<TOPSPIN 2.1>,
      <sym
       data hash MD5: 1K * 1K
       87 1A 9D B9 02 64 4D B9 10 69 1C 6F 18 11 5D 31>)
(   7,<2014-03-25 22:25:48.500 +0800>,<nmr>,<EP-10004463>,<audit>,<TOPSPIN 2.1>,
      <user comment:
       TITLE=WY-6A1 COSY CDCl3 BRUKER AVANCE 600TITLE_END
       data hash MD5: 1K * 1K
       87 1A 9D B9 02 64 4D B9 10 69 1C 6F 18 11 5D 31>)
(   8,<2014-03-25 22:25:48.953 +0800>,<nmr>,<EP-10004463>,<audit>,<TOPSPIN 2.1>,
      <user comment:
       TITLE=WY-6A1 COSY CDCl3 BRUKER AVANCE 600TITLE_END
       data hash MD5: 1K * 1K
       87 1A 9D B9 02 64 4D B9 10 69 1C 6F 18 11 5D 31>)
##END=

$$ hash MD5
$$ E2 15 2C E8 68 D7 3A 03 55 B9 D8 91 67 0C 2E DE
