# Supplementary material for: Three New Cytotoxic Steroidal Alkaloids from Sarcococca hookeriana
Source: Molecules. 2018 May 15;23(5):1181. doi: 10.3390/molecules23051181 (PMC6099570; doi:10.3390/molecules23051181)
Supplement: Supplementary file 1 [file molecules-23-01181-s001.zip › Supporting Information/RAW data (FIDs) of compound 1/84/pdata/1/clevels]

##TITLE= Parameter file, TOPSPIN		Version 2.1
##JCAMPDX= 5.0
##DATATYPE= Parameter Values
##NPOINTS= 9	$$ modification sequence number
##ORIGIN= Bruker BioSpin GmbH
##OWNER= nmr
$$ 2014-03-25 22:25:23.062 +0800  nmr@EP-10004463
$$ D:/data/nmr/nmr/owy6a1/84/pdata/1/clevels
$$ process C:\Bruker\TOPSPIN\prog\mod\dataserver.exe
##$LEVELS= (0..255)
-3413495000000 -1896386000000 -1053548000000 -585304300000 -325169100000
-180649500000 -100360800000 -55756010000 -30975560000 -17208650000 -9560358725.5
-5311310403.1 -2950728001.7 -1639293334.3 -910718519 -505954732.8 -281085962.7
-156158868.1 -86754926.7 -48197181.5 -26776212 -14875673.3 -8264263 -4591257.2
-2550698.4 -1417054.7 -787252.6 -437362.6 -242979.2 -134988.4 -74993.6
-41663.1 41663.1 74993.6 134988.4 242979.2 437362.6 787252.6 1417054.7
2550698.4 4591257.2 8264263 14875673.3 26776212 48197181.5 86754926.7 156158868.1
281085962.7 505954732.8 910718519 1639293334.3 2950728001.7 5311310403.1
9560358725.5 17208650000 30975560000 55756010000 100360800000 180649500000
325169100000 585304300000 1053548000000 1896386000000 3413495000000 0 0
0 0 0 0 0 0 0 0 0 0 0 0 0 0 0 0 0 0 0 0 0 0 0 0 0 0 0 0 0 0 0 0 0 0 0 0
0 0 0 0 0 0 0 0 0 0 0 0 0 0 0 0 0 0 0 0 0 0 0 0 0 0 0 0 0 0 0 0 0 0 0 0
0 0 0 0 0 0 0 0 0 0 0 0 0 0 0 0 0 0 0 0 0 0 0 0 0 0 0 0 0 0 0 0 0 0 0 0
0 0 0 0 0 0 0 0 0 0 0 0 0 0 0 0 0 0 0 0 0 0 0 0 0 0 0 0 0 0 0 0 0 0 0 0
0 0 0 0 0 0 0 0 0 0 0 0 0 0 0 0 0 0 0 0 0 0 0 0 0 0 0 0 0 0 0 0 0 0 0 0
0 0 0 0 0 0 0 0 0 0
##$LEVSIGN= 3
##$MAXLEV= 60
##$METHOD= 0
##$NEGBASE= -41663.1
##$NEGINCR= 1.8
##$POSBASE= 41663.1
##$POSINCR= 1.8
##END=
