# Supplementary material for: Three New Cytotoxic Steroidal Alkaloids from Sarcococca hookeriana
Source: Molecules. 2018 May 15;23(5):1181. doi: 10.3390/molecules23051181 (PMC6099570; doi:10.3390/molecules23051181)
Supplement: Supplementary file 1 [file molecules-23-01181-s001.zip › Supporting Information/RAW data (FIDs) of compound 1/84/pdata/1/parm.txt]

NAME             owy6a1                
EXPNO                84                
PROCNO                1                
Date_          20140315                
Time              21.38                
INSTRUM           spect                
PROBHD   5 mm CPTCI 1H-                
PULPROG      cosygpmfqf                
TD                 2048                
SOLVENT           CDCl3                
NS                    1                
DS                    8                
SWH            5514.706 Hz             
FIDRES         2.692728 Hz             
AQ            0.1857353 sec            
RG                 2050                
DW               90.667 usec           
DE                 6.50 usec           
TE                297.0 K              
D0           0.00000300 sec            
D1           1.20000005 sec            
D13          0.00000400 sec            
D16          0.00020000 sec            
IN0          0.00018110 sec            

======== CHANNEL f1 ========
NUC1                 1H                
P1                 8.00 usec           
PL1                6.40 dB             
PL1W         3.73460507 W              
SFO1        600.1322205 MHz            

====== GRADIENT CHANNEL =====
GPNAM1         SINE.100                
GPNAM2         SINE.100                
GPNAM3         SINE.100                
GPZ1              16.00 %              
GPZ2              12.00 %              
GPZ3              40.00 %              
P16             1000.00 usec           
ND0                   1                
TD                  128                
SFO1           600.1322 MHz            
FIDRES        43.134502 Hz             
SW                9.200 ppm            
FnMODE               QF                
SI                 1024                
SF          600.1299972 MHz            
WDW                SINE                
SSB                   0                
LB                 0.00 Hz             
GB                    0                
PC                 1.40                
SI                 1024                
MC2                  QF                
SF          600.1299976 MHz            
WDW                SINE                
SSB                   0                
LB                 0.00 Hz             
GB                    0                
