# Supplementary material for: Three New Cytotoxic Steroidal Alkaloids from Sarcococca hookeriana
Source: Molecules. 2018 May 15;23(5):1181. doi: 10.3390/molecules23051181 (PMC6099570; doi:10.3390/molecules23051181)
Supplement: Supplementary file 1 [file molecules-23-01181-s001.zip › Supporting Information/RAW data (FIDs) of compound 1/84/pdata/99/auditp.txt]

##TITLE= Audit trail, TOPSPIN		Version 2.1
##JCAMPDX= 5.01
##ORIGIN= Bruker BioSpin GmbH
##OWNER= nmr
$$ D:\/data/nmr/nmr/owy6a1/84/pdata/99/auditp.txt
##AUDIT TRAIL=  $$ (NUMBER, WHEN, WHO, WHERE, PROCESS, VERSION, WHAT)
(   1,<2014-03-15 21:41:07.265 +0800>,<nmr>,<EP-10004463>,<mvrow>,<TOPSPIN 2.1>,
      <rvpp from
       1 84 "owy6a1" "nmr" "D:\"
       data hash MD5: 1K
       87 B9 4C A5 AD 64 A4 B8 86 9C A4 11 13 E4 68 D3>)
##END=

$$ hash MD5
$$ FD CF C2 26 54 D1 27 7A 1D 75 A5 DF F7 8D F4 10
