# Supplementary material for: Three New Cytotoxic Steroidal Alkaloids from Sarcococca hookeriana
Source: Molecules. 2018 May 15;23(5):1181. doi: 10.3390/molecules23051181 (PMC6099570; doi:10.3390/molecules23051181)
Supplement: Supplementary file 1 [file molecules-23-01181-s001.zip › Supporting Information/RAW data (FIDs) of compound 1/84/pdata/99/proc]

##TITLE= Parameter file, TOPSPIN		Version 2.1
##JCAMPDX= 5.0
##DATATYPE= Parameter Values
##NPOINTS= 1	$$ modification sequence number
##ORIGIN= Bruker BioSpin GmbH
##OWNER= nmr
$$ 2014-03-15 21:41:07.250 +0800  nmr@EP-10004463
$$ D:\/data/nmr/nmr/owy6a1/84/pdata/99/proc
$$ process C:\Bruker\TOPSPIN\prog\mod\mvrow.exe
##$ABSF1= 1000
##$ABSF2= -1000
##$ABSG= 5
##$ABSL= 3
##$ALPHA= 0
##$AQORDER= 0
##$ASSFAC= 0
##$ASSFACI= 0
##$ASSFACX= 0
##$ASSWID= 0
##$AUNMP= <        >
##$AXLEFT= 0
##$AXNAME= <>
##$AXNUC= <off>
##$AXRIGHT= 0
##$AXTYPE= 0
##$AXUNIT= <>
##$AZFE= 0.1
##$AZFW= 0.5
##$BCFW= 1
##$BC_mod= 0
##$BYTORDP= 0
##$COROFFS= 0
##$CY= 15
##$DATMOD= 1
##$DC= 1
##$DFILT= <        >
##$DTYPP= 0
##$F1P= 8.3040657043457
##$F2P= -0.895968372903283
##$FCOR= 0.5
##$FTSIZE= 0
##$FT_mod= 0
##$GAMMA= 1
##$GB= 0.1
##$INTBC= 1
##$INTSCL= 1
##$ISEN= 128
##$LB= 0.3
##$LEV0= 0
##$LPBIN= 0
##$MAXI= 10000
##$MC2= 0
##$MEAN= 0
##$ME_mod= 1
##$MI= 1
##$NCOEF= 100
##$NC_proc= 0
##$NLEV= 6
##$NOISF1= 0
##$NOISF2= 0
##$NSP= 1
##$NTH_PI= 0
##$NZP= 1
##$OFFSET= 12.00408
##$PC= 4
##$PHC0= 0
##$PHC1= 0
##$PH_mod= 2
##$PKNL= no
##$PPARMOD= 0
##$PPDIAG= 0
##$PPIPTYP= 0
##$PPMPNUM= 2147483647
##$PPRESOL= 1
##$PSCAL= 1
##$PSIGN= 0
##$PYNMP= <proc.py>
##$REVERSE= no
##$SF= 600.129997570201
##$SI= 1024
##$SIGF1= 0
##$SIGF2= 0
##$SINO= 16
##$SIOLD= 256
##$SPECTYP= <>
##$SREGLST= <1H.MeOD>
##$SSB= 0
##$STSI= 0
##$STSR= 0
##$SW_p= 7801.732909295
##$SYMM= 0
##$S_DEV= 0
##$TDeff= 0
##$TDoff= 0
##$TI= <        >
##$TILT= no
##$TM1= 0.1
##$TM2= 0.9
##$TOPLEV= 0
##$USERP1= <user>
##$USERP2= <user>
##$USERP3= <user>
##$USERP4= <user>
##$USERP5= <user>
##$WDW= 3
##$XDIM= 64
##$YMAX_p= 0
##$YMIN_p= 0
##END=
