# Supplementary material for: Three New Cytotoxic Steroidal Alkaloids from Sarcococca hookeriana
Source: Molecules. 2018 May 15;23(5):1181. doi: 10.3390/molecules23051181 (PMC6099570; doi:10.3390/molecules23051181)
Supplement: Supplementary file 1 [file molecules-23-01181-s001.zip › Supporting Information/RAW data (FIDs) of compound 1/84/pulseprogram]

# 1 "C:/Bruker/TOPSPIN/exp/stan/nmr/lists/pp/cosygpmfqf"
;cosygpmfqf
;avance-version (01/11/20)
;2D homonuclear shift correlation
;using gradient pulses for selection
;with multiple quantum filter according to gradient ratio
;use pulseprogram 'mqsgp1d2' for setup
;gradient ratio optimized for artifact suppression
;
;A.A. Shaw, C. Salaun, J.-F. Dauphin & B. Ancian, 
;   J. Magn. Reson. A 120, 110-115 (1996)
;B. Ancian, I. Bourgeois, J.-F. Dauphin & A.A. Shaw,
;   J. Magn. Reson. A 125, 348- 354 (1997)
;
;$CLASS=HighRes
;$DIM=2D
;$TYPE=
;$SUBTYPE=
;$COMMENT=


# 1 "C:/Bruker/TOPSPIN/exp/stan/nmr/lists/pp/Avance.incl" 1
;Avance3.incl
;   for AV III
;
;avance-version (07/12/14)
;
;$CLASS=HighRes Incl
;$COMMENT=


;$Id: Avance3.incl,v 1.6.2.2 2007/12/14 16:06:46 ber Exp $
# 21 "C:/Bruker/TOPSPIN/exp/stan/nmr/lists/pp/cosygpmfqf" 2

# 1 "C:/Bruker/TOPSPIN/exp/stan/nmr/lists/pp/Grad.incl" 1
;Grad2.incl  -  include file for Gradient Spectroscopy
;   for 1
;
;avance-version (07/01/17)
;
;$CLASS=HighRes Incl
;$COMMENT=


define list<gradient> EA=<EA>


;$Id: Grad2.incl,v 1.12 2007/01/22 14:22:35 ber Exp $
# 22 "C:/Bruker/TOPSPIN/exp/stan/nmr/lists/pp/cosygpmfqf" 2


"d13=4u"


"in0=inf1"


# 1 "mc_line 31 file C:/Bruker/TOPSPIN/exp/stan/nmr/lists/pp/cosygpmfqf expanding definition part of mc command before ze"
define delay MCWRK
define delay MCREST
"MCWRK = 0.500000*d1"
"MCREST = d1 - d1"
    dccorr
# 31 "C:/Bruker/TOPSPIN/exp/stan/nmr/lists/pp/cosygpmfqf"
1 ze
# 1 "mc_line 31 file C:/Bruker/TOPSPIN/exp/stan/nmr/lists/pp/cosygpmfqf expanding definition of mc command after ze"
# 32 "C:/Bruker/TOPSPIN/exp/stan/nmr/lists/pp/cosygpmfqf"
# 1 "mc_line 32 file C:/Bruker/TOPSPIN/exp/stan/nmr/lists/pp/cosygpmfqf expanding start label for mc command"
2 MCWRK 
LBLF1, MCWRK
  MCREST
# 33 "C:/Bruker/TOPSPIN/exp/stan/nmr/lists/pp/cosygpmfqf"
3 p1 ph1
  d0
  50u setnmr3|0 setnmr0|34|32|33 ctrlgrad 0
  p16:gp1
  d16
  p1 ph2
  d13
  p16:gp2
  d16
  p1 ph3
  d13
  p16:gp3
  d16
  4u setnmr3^0 setnmr0^34^32^33 ctrlgrad 7
  go=2 ph31
# 1 "mc_line 48 file C:/Bruker/TOPSPIN/exp/stan/nmr/lists/pp/cosygpmfqf expanding mc command in line"
  MCWRK  wr #0 if #0 zd id0 
  lo to LBLF1 times td1
  MCWRK
# 49 "C:/Bruker/TOPSPIN/exp/stan/nmr/lists/pp/cosygpmfqf"
exit


ph1=0 2
ph2=0 
ph3=0 
ph31=0 2 


;pl1 : f1 channel - power level for pulse (default)
;p1 : f1 channel -  90 degree high power pulse
;p16: homospoil/gradient pulse
;d0 : incremented delay (2D)                         [3 usec]
;d1 : relaxation delay; 1-5 * T1
;d13: short delay                                    [4 usec]
;d16: delay for homospoil/gradient recovery
;inf1: 1/SW = 2 * DW
;in0: 1/(1 * SW) = 2 * DW
;nd0: 1
;NS: 1 * n
;DS: 16
;td1: number of experiments
;FnMODE: QF

;use gradient ratio:	gp 1 : gp 2 : gp 3
;			  16 :   12 :   40    for dq filter
;			   4 :   12 :   40    for tq filter

;for z-only gradients:
;gpz1: 16% for DQF, 4% for TQF
;gpz2: 12%
;gpz3: 40%

;use gradient files:   
;gpnam1: SINE.100
;gpnam2: SINE.100
;gpnam3: SINE.100


;$Id: cosygpmfqf,v 1.6 2007/04/11 13:34:29 ber Exp $
