# Supplementary material for: Three New Cytotoxic Steroidal Alkaloids from Sarcococca hookeriana
Source: Molecules. 2018 May 15;23(5):1181. doi: 10.3390/molecules23051181 (PMC6099570; doi:10.3390/molecules23051181)
Supplement: Supplementary file 1 [file molecules-23-01181-s001.zip › Supporting Information/RAW data (FIDs) of compound 1/85/pdata/1/auditp.txt]

##TITLE= Audit trail, TOPSPIN		Version 2.1
##JCAMPDX= 5.01
##ORIGIN= Bruker BioSpin GmbH
##OWNER= nmr
$$ D:\/data/nmr/nmr/owy6a1/85/pdata/1/auditp.txt
##AUDIT TRAIL=  $$ (NUMBER, WHEN, WHO, WHERE, PROCESS, VERSION, WHAT)
(   1,<2014-03-15 22:12:11.093 +0800>,<nmr>,<EP-10004463>,<go>,<TOPSPIN 2.1>,
      <created by zg
	started at 2014-03-15 21:43:31.781 +0800,
	POWCHK enabled, PULCHK disabled,
       configuration hash MD5:
       2A A9 54 EB 05 81 96 7D 86 DD 26 6A D2 32 D1 CA
       data hash MD5: 2K * 128
       DE 59 85 2A 34 0D 89 35 FF 75 BA 4A 60 3C 6E 23>)
(   2,<2014-03-15 22:12:12.140 +0800>,<nmr>,<EP-10004463>,<proc2d>,<TOPSPIN 2.1>,
      <Start of raw data processing
       xfb same F2: SI = 2K WDW = 3 SSB = 0 FT_mod = 6 PKNL = 1 F1: SI = 1K ME_mod = 2 NCOEF = 32 WDW = 3 SSB = 0 FT_mod = 6 PH_mod = 2
       data hash MD5: 2K * 1K
       09 F2 32 D4 B3 DE F3 95 97 9D DF A1 19 52 46 2C>)
(   3,<2014-03-15 22:12:12.734 +0800>,<nmr>,<EP-10004463>,<proc2d>,<TOPSPIN 2.1>,
      <abs2 F2: ABSG = 5 ABSF1 = 8.247042 ABSF2 = -0.9421433
       data hash MD5: 2K * 1K
       02 D6 A8 6D 7B 1B 20 0F E0 35 C2 08 D2 47 C3 7F>)
(   4,<2014-03-15 22:12:13.484 +0800>,<nmr>,<EP-10004463>,<proc2d>,<TOPSPIN 2.1>,
      <abs1 F1: ABSG = 5 ABSF1 = 219.3963 ABSF2 = -4.627753
       data hash MD5: 2K * 1K
       48 28 D6 30 CF 2E AC 26 CB DB 23 45 53 73 6C AD>)
(   5,<2014-03-15 22:12:14.281 +0800>,<nmr>,<EP-10004463>,<audit>,<TOPSPIN 2.1>,
      <user comment:
       ICON-NMR User ID: nmr
       data hash MD5: 2K * 1K
       48 28 D6 30 CF 2E AC 26 CB DB 23 45 53 73 6C AD>)
(   6,<2014-03-25 22:30:22.593 +0800>,<nmr>,<EP-10004463>,<audit>,<TOPSPIN 2.1>,
      <user comment:
       TITLE=WY-6A1 HMBC CDCl3 BRUKER AVANCE 600TITLE_END
       data hash MD5: 2K * 1K
       48 28 D6 30 CF 2E AC 26 CB DB 23 45 53 73 6C AD>)
##END=

$$ hash MD5
$$ E8 E0 C5 82 50 F0 BB E2 DF 37 9A E5 04 C7 78 36
