# Supplementary material for: Three New Cytotoxic Steroidal Alkaloids from Sarcococca hookeriana
Source: Molecules. 2018 May 15;23(5):1181. doi: 10.3390/molecules23051181 (PMC6099570; doi:10.3390/molecules23051181)
Supplement: Supplementary file 1 [file molecules-23-01181-s001.zip › Supporting Information/RAW data (FIDs) of compound 1/85/pdata/1/clevels]

##TITLE= Parameter file, TOPSPIN		Version 2.1
##JCAMPDX= 5.0
##DATATYPE= Parameter Values
##NPOINTS= 17	$$ modification sequence number
##ORIGIN= Bruker BioSpin GmbH
##OWNER= nmr
$$ 2014-03-25 22:30:43.609 +0800  nmr@EP-10004463
$$ D:/data/nmr/nmr/owy6a1/85/pdata/1/clevels
$$ process C:\Bruker\TOPSPIN\prog\mod\dataserver.exe
##$LEVELS= (0..255)
-15726250000000 -8736805000000 -4853780000000 -2696545000000 -1498080000000
-832266900000 -462370500000 -256872500000 -142706900000 -79281630000 -44045350000
-24469640000 -13594240000 -7552358101.9 -4195754501.1 -2330974722.8 -1294985957.1
-719436642.8 -399687023.8 -222048346.6 -123360192.5 -68533440.3 -38074133.5
-21152296.4 -11751275.8 -6528486.5 -3626937 -2014965 -1119425 -621902.8
-345501.5 -191945.3 191945.3 345501.5 621902.8 1119425 2014965 3626937
6528486.5 11751275.8 21152296.4 38074133.5 68533440.3 123360192.5 222048346.6
399687023.8 719436642.8 1294985957.1 2330974722.8 4195754501.1 7552358101.9
13594240000 24469640000 44045350000 79281630000 142706900000 256872500000
462370500000 832266900000 1498080000000 2696545000000 4853780000000 8736805000000
15726250000000 0 0 0 0 0 0 0 0 0 0 0 0 0 0 0 0 0 0 0 0 0 0 0 0 0 0 0 0
0 0 0 0 0 0 0 0 0 0 0 0 0 0 0 0 0 0 0 0 0 0 0 0 0 0 0 0 0 0 0 0 0 0 0 0
0 0 0 0 0 0 0 0 0 0 0 0 0 0 0 0 0 0 0 0 0 0 0 0 0 0 0 0 0 0 0 0 0 0 0 0
0 0 0 0 0 0 0 0 0 0 0 0 0 0 0 0 0 0 0 0 0 0 0 0 0 0 0 0 0 0 0 0 0 0 0 0
0 0 0 0 0 0 0 0 0 0 0 0 0 0 0 0 0 0 0 0 0 0 0 0 0 0 0 0 0 0 0 0 0 0 0 0
0 0 0 0 0 0 0 0 0 0 0 0 0 0 0 0 0 0 0 0
##$LEVSIGN= 3
##$MAXLEV= 60
##$METHOD= 0
##$NEGBASE= -191945.3
##$NEGINCR= 1.8
##$POSBASE= 191945.3
##$POSINCR= 1.8
##END=
