# Supplementary material for: Three New Cytotoxic Steroidal Alkaloids from Sarcococca hookeriana
Source: Molecules. 2018 May 15;23(5):1181. doi: 10.3390/molecules23051181 (PMC6099570; doi:10.3390/molecules23051181)
Supplement: Supplementary file 1 [file molecules-23-01181-s001.zip › Supporting Information/RAW data (FIDs) of compound 1/85/pdata/98/auditp.txt]

##TITLE= Audit trail, TOPSPIN		Version 2.1
##JCAMPDX= 5.01
##ORIGIN= Bruker BioSpin GmbH
##OWNER= nmr
$$ D:\/data/nmr/nmr/owy6a1/85/pdata/98/auditp.txt
##AUDIT TRAIL=  $$ (NUMBER, WHEN, WHO, WHERE, PROCESS, VERSION, WHAT)
(   1,<2014-03-15 22:12:13.734 +0800>,<nmr>,<EP-10004463>,<mvrow>,<TOPSPIN 2.1>,
      <rhpp from
       1 85 "owy6a1" "nmr" "D:\"
       data hash MD5: 2K
       94 50 1F 95 55 24 38 CC F7 CC 69 52 4A 8B A4 7F>)
##END=

$$ hash MD5
$$ C1 1F 75 E8 36 E8 53 DC CB 62 B8 55 43 F1 01 C9
